# Supplementary material for: The differences in brain stem transcriptional profiling in hypertensive ISIAH and normotensive WAG rats
Source: BMC Genomics. 2019 May 8;20(Suppl 3):297. doi: 10.1186/s12864-019-5540-5 (PMC7226933; doi:10.1186/s12864-019-5540-5)
Supplement: Supplementary file 1 — Table S1. Genes differentially expressed in brain stems of 3-month old hypertensive ISIAH and normotensive control WAG rats. (XLSX 30 kb) [file 12864_2019_5540_MOESM1_ESM.xlsx]

## Sheet: DEGs_q_value<5%
Table S1. Genes differentially expressed in brain stems of 3-month old hypertensive ISIAH and normotensive control WAG rats
gene symbol	gene ID	value_ISIAH	value_WAG	log2(fold_change) ISIAH/WAG	q_value	gene definition
Abca8a	303638	18.5922	33.506	-0.849722	0.0049438	ATP-binding cassette, subfamily A (ABC1), member 8a
Abcg2	312382	12.1591	3.40376	1.83684	0.0049438	ATP-binding cassette, subfamily G (WHITE), member 2
Abhd1	313917	14.044	3.57796	1.97274	0.0157512	abhydrolase domain containing 1
Acadsb	25618	19.5943	29.833	-0.606475	0.039075	acyl-CoA dehydrogenase, short/branched chain
Acer2	313339	7.71911	4.69005	0.718831	0.0049438	alkaline ceramidase 2
Acta2	81633	42.4414	70.9348	-0.741021	0.0049438	smooth muscle alpha-actin
Actg2	25365	1.91059	4.57416	-1.25949	0.0125426	actin, gamma 2, smooth muscle, enteric
Adcy2	81636	31.9416	21.7609	0.553698	0.0218484	adenylate cyclase 2 (brain)
Aebp1	305494	19.3408	27.7178	-0.519165	0.0249532	AE binding protein 1
Aldh1a1	24188	66.7738	46.7759	0.513517	0.039075	aldehyde dehydrogenase 1 family, member A1
Aldh1a2	116676	8.39606	13.3987	-0.674309	0.0049438	aldehyde dehydrogenase 1 family, member A2
Aoc3	29473	1.1342	2.99239	-1.39962	0.0049438	amine oxidase, copper containing 3 (vascular adhesion protein 1)
Atp10a	365266	2.75819	4.64418	-0.751702	0.0049438	ATPase, class V, type 10A
Bgn	25181	16.1013	25.5143	-0.664129	0.0049438	biglycan
Bmp6	25644	8.17453	12.8469	-0.652213	0.033865	bone morphogenetic protein 6
Cadps2	312166	7.12684	4.81774	0.564906	0.033865	Ca++-dependent secretion activator 2
Capg	297339	7.56969	4.0006	0.920018	0.0049438	capping protein (actin filament), gelsolin-like
Car8	297814	14.1448	5.79978	1.2862	0.0049438	carbonic anhydrase 8
Carhsp1	260416	20.1525	31.6653	-0.651944	0.0049438	calcium regulated heat stable protein 1
Casp4	114555	5.81022	2.77048	1.06846	0.00885359	caspase 4, apoptosis-related cysteine peptidase
Cbln1	498922	25.2325	17.1571	0.556477	0.0249532	cerebellin 1 precursor
Cbln3	501998	6.02534	1.35612	2.15156	0.0049438	cerebellin 3 precursor
Cbr4	359725	12.9173	6.99799	0.884292	0.0049438	carbonyl reductase 4
Cbs	24250	18.6881	12.8935	0.535476	0.0218484	cystathionine beta synthase
Cckbr	25706	1.13208	2.6866	-1.24681	0.0049438	cholecystokinin B receptor
Ccp110	361634	12.7545	21.2488	-0.736375	0.0049438	centriolar coiled coil protein 110kDa
Cdhr2	291002	7.22143	10.968	-0.602944	0.0187099	cadherin-related family member 2
Chi3l1	89824	17.073	43.7161	-1.35645	0.0049438	chitinase 3-like 1 (cartilage glycoprotein-39)
Cilp	315761	0.503623	1.05927	-1.07265	0.0279299	cartilage intermediate layer protein, nucleotide pyrophosphohydrolase
Clca1	308015	1.24545	3.36734	-1.43494	0.0049438	chloride channel accessory 1
Cnn1	65204	2.46888	5.36843	-1.12064	0.00885359	calponin 1, basic, smooth muscle
Col1a1	29393	9.06848	15.055	-0.73131	0.0049438	collagen, type I, alpha 1
Col3a1	84032	7.39874	15.609	-1.07703	0.0049438	collagen, type III, alpha 1
Col6a3	367313	0.858913	1.56934	-0.869574	0.0049438	procollagen, type VI, alpha 3
Col9a2	362584	10.1525	6.25829	0.697995	0.00885359	collagen, type IX, alpha 2
Cpped1	302890	4.25717	7.13642	-0.745306	0.0187099	calcineurin-like phosphoesterase domain containing 1
Cpz	83575	1.3967	3.29256	-1.23719	0.0049438	carboxypeptidase Z
Cryab	25420	113.317	207.204	-0.870688	0.0049438	crystallin, alpha B
Ctxn3	100188934	1.89709	4.81989	-1.34521	0.0049438	cortexin 3
Cyp11a1	29680	1.77296	0.303178	2.54792	0.0279299	cytochrome P450, family 11, subfamily a, polypeptide 1
Cyp11b1 & Cyp11b2	24294	1.61671	0.744032	1.11962	0.00885359	cytochrome P450, family 11, subfamily b, polypeptides 1 & 2
Cyp2j10	313373	5.40578	9.35784	-0.791673	0.0049438	cytochrome P450, family 2, subfamily j, polypeptide 10
Cyp4x1	246767	0.719692	3.75255	-2.38242	0.0049438	cytochrome P450, family 4, subfamily x, polypeptide 1
Dera-ps1	690945	10.0534	14.9849	-0.575826	0.0438991	2-deoxyribose-5-phosphate aldolase homolog (C, elegans), pseudogene 1
Des	64362	7.54838	14.0689	-0.898271	0.0049438	desmin
Dhx37	288647	5.70114	3.47831	0.712864	0.0049438	DEAH (Asp-Glu-Ala-His) box polypeptide 37
Eif3c	293484	39.8218	57.0879	-0.519627	0.0157512	eukaryotic translation initiation factor 3, subunit C
Enpp6	306460	5.75395	1.98908	1.53245	0.0049438	ectonucleotide pyrophosphatase/phosphodiesterase 6
Epb41l4b	500464	22.3495	12.7897	0.80526	0.0049438	erythrocyte protein band 4,1-like 4b
Ephx2	65030	8.68879	0.463542	4.22838	0.0049438	epoxide hydrolase 2, cytoplasmic
Epsti1	498547	2.09978	0.946437	1.14966	0.039075	epithelial stromal interaction 1 (breast)
Ercc2	308415	4.37847	34.1183	-2.96205	0.0049438	excision repair cross-complementing rodent repair deficiency, complementation group 2
Evc	289712	4.29766	2.11101	1.02562	0.0049438	Ellis van Creveld syndrome homolog (human)
Exph5	315663	0.924074	0.410284	1.17139	0.0049438	exophilin 5
F2r	25439	14.3113	8.17021	0.80871	0.0049438	coagulation factor II (thrombin) receptor
Fam125b	362118	48.9357	72.4335	-0.56577	0.0187099	family with sequence similarity 125, member B
Fam163a	498257	2.72505	4.29295	-0.655687	0.0413376	family with sequence similarity 163, member A
Fam241a	691931	4.66479	1.90433	1.29253	0.0483786	family with sequence similarity 241 member A
Fat2	65048	1.72587	0.900994	0.937734	0.0049438	FAT tumor suppressor homolog 2 (Drosophila)
Fhad1	500577	4.43938	0.893276	2.31318	0.0049438	forkhead-associated (FHA) phosphopeptide binding domain 1
Fhit	60398	18.3085	4.21467	2.11902	0.0049438	fragile histidine triad gene
Fkbp9	297123	12.9393	18.5865	-0.522496	0.0459706	FK506 binding protein 9
Flna	293860	11.8113	17.7102	-0.584413	0.0049438	filamin A, alpha
Flnc	362332	3.7121	5.79626	-0.642887	0.0049438	filamin C, gamma
Fmod	64507	5.1981	11.3288	-1.12394	0.0049438	fibromodulin
Fn1	25661	8.21086	20.2861	-1.30489	0.0049438	fibronectin 1
Gabra6	29708	7.66119	0.611758	3.64654	0.0049438	gamma-aminobutyric acid (GABA) A receptor, alpha 6
Gabrd	29689	3.01695	1.2923	1.22315	0.0157512	gamma-aminobutyric acid (GABA) A receptor, delta
Golm1	680692	17.6956	11.4626	0.626456	0.0049438	Golgi membrane protein 1-like
Gpx3	64317	28.4076	17.3404	0.71214	0.0049438	glutathione peroxidase 3
Grhl3	298555	1.65067	0.636892	1.37393	0.0049438	grainyhead-like 3 (Drosophila)
Grifin	117130	1.22489	70.6909	-5.8508	0.0049438	galectin-related inter-fiber protein
Grm2	24415	0.398746	2.67301	-2.74492	0.0049438	glutamate receptor, metabotropic 2
Gsta3	494500	64.6404	42.5754	0.602416	0.00885359	glutathione S-transferase A3
Gstm2	24424	5.70781	12.2149	-1.09763	0.00885359	glutathione S-transferase mu 2
Gstm4	499689	5.20489	20.0505	-1.9457	0.0049438	glutathione S-transferase mu 4
Gucy1a3	497757	5.8777	9.51027	-0.694235	0.00885359	guanylate cyclase 1, soluble, alpha 3
Hao2	84029	1.63194	0.577968	1.49753	0.039075	hydroxyacid oxidase 2 (long chain)
Hba2	360504	456.185	306.128	0.575484	0.0187099	hemoglobin alpha 2 chain
Hbb-b1	361619	22.0262	8.23025	1.42021	0.0049438	hemoglobin, beta adult major chain
Hmgb1-ps4	680054	8.10353	2.6037	1.63799	0.0187099	high-mobility group box 1, pseudogene 4
Hook1	313370	1.8584	2.94822	-0.665783	0.0157512	hook homolog 1 (Drosophila)
Hoxb8	24457	9.87676	4.79239	1.04329	0.00885359	homeo box B8
Hsd3b	682974	3.86288	0.555129	2.79878	0.0049438	3 beta-hydroxysteroid dehydrogenase/delta-5-delta-4 isomerase type II
Ifi27	170512	121.63	67.1879	0.856226	0.0049438	interferon, alpha-inducible protein 27
Igf2	24483	42.9702	81.6302	-0.925767	0.0049438	insulin-like growth factor 2
Igfbp2	25662	55.0276	78.6252	-0.514836	0.0311005	insulin-like growth factor binding protein 2
Il16	116996	1.26051	0.542591	1.21607	0.0049438	interleukin 16
Il18	29197	2.26572	5.53888	-1.28962	0.0218484	interleukin 18
Il3ra	246144	6.41093	10.5439	-0.717803	0.0459706	interleukin 3 receptor, alpha
Irf7	293624	3.90022	1.92043	1.02213	0.0049438	interferon regulatory factor 7
Isoc1	364879	32.2494	51.2859	-0.66929	0.0049438	isochorismatase domain containing 1
Itpr1	25262	11.9761	6.9314	0.788939	0.0049438	inositol 1,4,5-trisphosphate receptor, type 1
Itpripl1	499885	2.98968	1.16073	1.36496	0.0049438	inositol 1,4,5-trisphosphate receptor interacting protein-like 1
Jhy	315578	1.38702	9.67163	-2.80177	0.0049438	junctional cadherin complex regulator
Lcat	24530	9.4901	21.8691	-1.2044	0.0049438	lecithin cholesterol acyltransferase
Leprel4	59101	13.104	6.54954	1.00054	0.0049438	leprecan-like 4
Lgals1	56646	186.01	127.363	0.546434	0.0249532	lectin, galactoside-binding, soluble, 1
LOC100134871	100134871	62.1329	4.93969	3.65286	0.0049438	beta globin minor gene
LOC100360731	100360731	0	310.956		0.0049438	SNRPN upstream reading frame protein-like
LOC100360791	100360791	21.8751	69.6387	-1.6706	0.0049438	tumor protein, translationally-controlled 1
LOC100361025	100361025	4.89864	0.600609	3.02788	0.0049438	protein arginine methyltransferase 1-like
LOC100362027	100362027	34.2039	0		0.0049438	ribosomal protein L30-like
LOC100362069	100362069	73.7644	30.7816	1.26086	0.0049438	ribosomal protein L28-like
LOC100363434	100363434	22.7451	9.67657	1.23299	0.0311005	ribosomal protein S29-like
LOC100909601	100909601	12.2171	6.27494	0.961228	0.0279299	uncharacterized LOC100909601
LOC100910367	100910367	1.3755	4.43277	-1.68825	0.0049438	uncharacterized LOC100910367
LOC100910594	100910594	6.50027	14.3862	-1.14611	0.0049438	uncharacterized LOC100910594
LOC100911303	100911303	4.79318	8.37142	-0.804489	0.0413376	envelope glycoprotein-like
LOC100911902	100911902	2.65866	5.82983	-1.13275	0.0218484	cellular retinoic acid-binding protein 2-like
LOC100912409	100912409	12.0983	18.2917	-0.596385	0.0157512	short/branched chain specific acyl-CoA dehydrogenase, mitochondrial-like
LOC100912446	100912446	64.776	43.8914	0.561521	0.0125426	uncharacterized LOC100912446
LOC360998	360998	57.8565	30.9764	0.90131	0.0049438	hypothetical LOC360998
LOC501396	501396	19.1822	12.8421	0.578887	0.0413376	hypothetical protein LOC501396
LOC678760	678760	0	1.6129		0.0049438	dipeptidyl peptidase 3-like
LOC685744	685744	20.2278	0		0.0049438	hypothetical protein LOC685744
LOC688504	688504	13.9873	0		0.0049438	60S ribosomal protein L28 pseudogene
LOC688584	688584	0	2.72333		0.0049438	similar to BCL2/adenovirus E1B 19kDa-interacting protein 3-like
LOC689064	689064	35.1043	9.55269	1.87767	0.0049438	beta-globin
LOC690155	690155	0.701256	2.75289	-1.97293	0.0049438	similar to phosducin-like
LOC691414	691414	10.2898	4.19713	1.29374	0.0049438	hypothetical protein LOC691414
Ltbp1	59107	1.13211	1.8609	-0.716986	0.0459706	latent transforming growth factor beta binding protein 1
Ly75	499800	0.894189	1.54428	-0.788283	0.0279299	lymphocyte antigen 75
Lyz2	25211	19.8062	29.9086	-0.594608	0.0125426	lysozyme 2
Mal	25263	101.922	174.957	-0.779535	0.0049438	mal, T-cell differentiation protein
Man2b2	360955	6.98555	14.7677	-1.08	0.0049438	mannosidase, alpha, class 2B, member 2
Mapre2	679221	5.216	10.4876	-1.00767	0.0157512	microtubule-associated protein RP/EB family member 2-like
Mccc2	361884	13.4539	20.4032	-0.600771	0.00885359	methylcrotonoyl-CoA carboxylase 2 (beta)
Mcm7	288532	8.45438	4.8604	0.798624	0.0049438	minichromosome maintenance complex component 7
Mertk	65037	4.7237	7.20936	-0.609954	0.0438991	c-mer proto-oncogene tyrosine kinase
Mettl20	316976	2.50285	1.19205	1.07013	0.0459706	methyltransferase like 20
Mettl24	499465	0	1.5462		0.0049438	methyltransferase like 24
Mgmt	25332	3.76817	7.34267	-0.962441	0.0459706	O-6-methylguanine-DNA methyltransferase
Morn1	298676	3.54998	0.855952	2.05221	0.0049438	MORN repeat containing 1
Mpeg1	64552	1.30021	11.2291	-3.11043	0.0049438	macrophage expressed 1
Mx2	286918	4.03063	11.3352	-1.49173	0.0049438	myxovirus (influenza virus) resistance 2
Myh11	24582	16.4149	23.3866	-0.510676	0.0218484	myosin, heavy chain 11, smooth muscle
Myo15b	690323	2.29161	1.46279	0.647639	0.0125426	myosin XVB
Myom3	313625	0.803942	2.46981	-1.61924	0.0049438	myomesin family, member 3
Ncaph	680089	1.50696	0.284699	2.40413	0.0049438	non-SMC condensin I complex, subunit H
Ndufa10l1	316632	6.88264	2.2285	1.62689	0.0049438	NADH dehydrogenase (ubiquinone 1 alpha subcomplex 10-like 1
Neu4	316642	3.28116	6.38369	-0.960185	0.0049438	sialidase 4
Neurod1	29458	3.4648	0.810384	2.09609	0.0049438	neurogenic differentiation 1
Nfkbil1	361794	22.3663	11.4875	0.961262	0.0049438	nuclear factor of kappa light polypeptide gene enhancer in B-cells inhibitor-like 1
Ngdn	305887	24.2668	11.3165	1.10056	0.0049438	neuroguidin, EIF4E binding protein
Ninj2	59115	24.2016	36.0505	-0.574917	0.0438991	ninjurin 2
Nkiras1	305751	33.3741	22.9575	0.539763	0.00885359	NFKB inhibitor interacting Ras-like 1
Npr1	24603	4.57528	6.99674	-0.612823	0.0125426	natriuretic peptide receptor A/guanylate cyclase A (atrionatriuretic peptide receptor A)
Nptx2	288475	2.60289	6.61251	-1.34508	0.0049438	neuronal pentraxin II
Opalin	361757	38.3118	65.466	-0.772957	0.0049438	oligodendrocytic myelin paranodal and inner loop protein
P2rx4	29659	5.95607	10.9328	-0.87623	0.0049438	purinergic receptor P2X, ligand-gated ion channel 4
P2ry12	64803	20.1811	12.7694	0.660314	0.0187099	purinergic receptor P2Y, G-protein coupled, 12
Paqr5	315741	3.92749	2.3023	0.770532	0.0157512	progestin and adipoQ receptor family member V
Pbx3	311876	21.9355	59.1251	-1.4305	0.0049438	pre-B-cell leukemia homeobox 3
Pcdhb7	291652	1.40213	0.463369	1.59739	0.0049438	protocadherin beta 7
Pkp1	304822	1.92114	3.4737	-0.854511	0.0049438	plakophilin 1
Pkp2	287925	1.60456	0.682005	1.23432	0.0413376	plakophilin 2
Pla2g3	289733	2.62941	4.6999	-0.837891	0.00885359	phospholipase A2, group III
Pld5	289270	4.7888	9.52768	-0.992461	0.0049438	phospholipase D family, member 5
Pnpla1	361812	0.511949	3.91926	-2.93651	0.0049438	patatin-like phospholipase domain containing 1
Ppfibp2	308918	4.02778	6.65697	-0.724881	0.0049438	PTPRF interacting protein, binding protein 2 (liprin beta 2)
Ppm1k	312381	8.97296	12.9067	-0.524464	0.0483786	protein phosphatase, Mg2+/Mn2+ dependent, 1K
Ppm1m	686298	8.53863	4.55137	0.907704	0.0049438	protein phosphatase, Mg2+/Mn2+ dependent, 1M
Ppp1r17	266705	3.06215	1.25154	1.29084	0.0049438	protein phosphatase 1, regulatory subunit 17
Prelp	84400	10.1938	16.309	-0.677976	0.0249532	proline/arginine-rich end leucine-rich repeat protein
Prss23	308807	7.58519	11.9817	-0.659575	0.033865	protease, serine, 23
Ptgds	25526	1287.47	2149.41	-0.739402	0.0049438	prostaglandin D2 synthase (brain)
Pyroxd2	309381	0.730006	4.12812	-2.4995	0.0049438	pyridine nucleotide-disulphide oxidoreductase domain 2
Rbp4	25703	10.6947	29.8212	-1.47944	0.0049438	retinol binding protein 4, plasma
Reck	313488	2.92566	4.77222	-0.705898	0.0187099	reversion-inducing-cysteine-rich protein with kazal motifs
Retsat	246298	69.0574	19.0327	1.85932	0.0049438	retinol saturase (all trans retinol 13,14 reductase)
RGD1309730	295952	15.6168	23.7202	-0.603017	0.0413376	similar to RIKEN cDNA B230118H07
RGD1559441	500410	6.90111	12.0421	-0.803187	0.0049438	CD99 antigen-like protein 2-like
RGD1562378	500351	7.90719	2.28639	1.79009	0.0049438	histone H4 variant H4-v,1
RGD1564278	312994	2.47569	0		0.0049438	RNA-binding protein with serine-rich domain 1-like
RGD1565131	498143	55.9892	0.421132	7.05473	0.00885359	60S ribosomal protein L15-like
Rhobtb3	309922	3.58274	5.72061	-0.675106	0.0157512	Rho-related BTB domain containing 3
Rmi1	306734	11.1357	6.9597	0.678095	0.0049438	RMI1, RecQ mediated genome instability 1, homolog (S, cerevisiae)
Rpl12	499782	107.581	72.4244	0.570876	0.0125426	ribosomal protein L12
Rpl15	245981	27.1204	40.6016	-0.582158	0.0049438	ribosomal protein L15
Rpl17	291434	182.891	288.02	-0.655185	0.0049438	ribosomal protein L17
RT1-A1	24973	34.2976	16.3248	1.07104	0.0049438	RT1 class Ia, locus A1
RT1-A2	24974	7.19192	27.5892	-1.93965	0.0049438	RT1 class Ia, locus A2
RT1-CE7	368153	2.27253	4.68774	-1.04459	0.0187099	RT1 class I, locus CE7
RT1-S3	294228	5.35013	21.7491	-2.02331	0.0049438	RT1 class Ib, locus S3
Rufy1	360521	9.09806	13.9431	-0.615921	0.0049438	RUN and FYVE domain containing 1
Sacm2l-ps3	415066	1.85146	0		0.0049438	Sacm2l-ps3 pseudogene
Sc5dl	114100	149.599	63.4392	1.23765	0.0049438	sterol-C5-desaturase (ERG3 delta-5-desaturase homolog, S, cerevisiae)-like
Scube2-ps1	499241	0.444406	1.52768	-1.78139	0.0049438	signal peptide, CUB domain, EGF-like 2, pseudogene 1
Sdc4	24771	44.8277	31.088	0.528033	0.039075	syndecan 4
Sdf2l1	680945	12.5949	24.4278	-0.955684	0.0049438	stromal cell-derived factor 2-like 1
Sema3b	363142	3.7853	6.21623	-0.715632	0.0157512	sema domain, immunoglobulin domain (Ig), short basic domain, secreted, (semaphorin) 3B
Serpinb6	291085	23.5222	13.2605	0.826888	0.0049438	serpin peptidase inhibitor, clade B (ovalbumin), member 6
Siglec5	292843	1.77986	0.329382	2.43393	0.0049438	sialic acid binding Ig-like lectin 5
Slc13a3	64846	18.9273	27.6901	-0.548902	0.00885359	solute carrier family 13 (sodium-dependent dicarboxylate transporter), member 3
Slc13a4	503568	9.16147	14.7659	-0.688618	0.0157512	solute carrier family 13 (sodium/sulfate symporters), member 4
Slc1a6	84012	3.85266	1.8342	1.0707	0.0049438	solute carrier family 1 (high affinity aspartate/glutamate transporter), member 6
Slc22a15	310732	3.51204	5.97075	-0.765603	0.0049438	solute carrier family 22, member 15
Slc22a2	29503	1.92944	0.919825	1.06875	0.0368827	solute carrier family 22 (organic cation transporter), member 2
Slc25a48	361206	0.850338	2.89023	-1.76508	0.0125426	solute carrier family 25, member 48
Slc35d3	308717	1.431	3.1057	-1.11789	0.0049438	solute carrier family 35, member D3
Slc6a13	171163	5.3258	9.20598	-0.789573	0.00885359	solute carrier family 6 (neurotransmitter transporter, GABA), member 13
Slc7a15	298873	0.373358	2.46245	-2.72146	0.0049438	solute carrier family 7 (cationic amino acid transporter, y+ system), member 15
Slc7a2	64554	6.85067	10.5009	-0.616196	0.0368827	solute carrier family 7 (cationic amino acid transporter, y+ system), member 2
Snx14	315871	8.08599	12.7335	-0.655133	0.00885359	sorting nexin 14
Star	25557	4.10026	0.731947	2.4859	0.0049438	steroidogenic acute regulatory protein
Sult1a1	83783	6.47572	11.6958	-0.852878	0.0125426	sulfotransferase family, cytosolic, 1A, phenol-preferring, member 1
Tagln	25123	70.2993	105.292	-0.582814	0.0049438	transgelin
Tcte4	499401	5.56246	2.37341	1.22876	0.0187099	t-complex-associated testis expressed 4
Thoc3	290519	19.0938	12.3269	0.631294	0.0049438	THO complex 3
Tlr3	364594	3.98347	2.04694	0.960557	0.0049438	toll-like receptor 3
Tmem119	304581	3.23203	8.68748	-1.4265	0.0049438	transmembrane protein 119
Tmem159	378467	9.96654	5.98685	0.735296	0.033865	transmembrane protein 159
Tmem63a	289318	16.8696	28.0408	-0.733102	0.0049438	transmembrane protein 63a
Tnnt1	171409	1.02002	10.4229	-3.35309	0.0049438	troponin T type 1 (skeletal, slow)
Tnnt2	24837	2.82398	6.52732	-1.20876	0.0049438	troponin T type 2 (cardiac)
Tp53i3	289138	4.83432	2.01366	1.26349	0.0049438	tumor protein p53 inducible protein 3
Ttc37	294595	5.90424	8.47156	-0.520876	0.0483786	tetratricopeptide repeat domain 37
Ttr	24856	10.4469	72.9283	-2.8034	0.0049438	transthyretin
Vtn	29169	23.2705	34.0318	-0.548381	0.039075	vitronectin
Zbtb16	353227	2.42977	4.3379	-0.836177	0.00885359	zinc finger and BTB domain containing 16
Zfp474	307310	1.19181	2.73554	-1.19867	0.0125426	zinc finger protein 474
Zfp488	290571	4.1049	9.81015	-1.25693	0.0049438	zinc finger protein 488
Zinki	100302405	5.49686	8.93812	-0.701364	0.0049438	zinc finger protein 958
