# Supplementary material for: The differences in brain stem transcriptional profiling in hypertensive ISIAH and normotensive WAG rats
Source: BMC Genomics. 2019 May 8;20(Suppl 3):297. doi: 10.1186/s12864-019-5540-5 (PMC7226933; doi:10.1186/s12864-019-5540-5)
Supplement: Supplementary file 3 — Table S3. The genes with the detected expression in brain stem of only one rat strain (XLSX 9 kb) [file 12864_2019_5540_MOESM3_ESM.xlsx]

## Sheet: Лист1
Table S3. The genes with the detected expression in brain stem of only one rat strain
ISIAH and WAG – rat strains used in the study.
gene symbol	gene ID	value_ISIAH,FPKM	value_WAG, FPKM	gene definition
LOC100360731	100360731	0	310.956	SNRPN upstream reading frame protein-like
LOC678760	678760	0	1.6129	dipeptidyl peptidase 3-like
LOC688584	688584	0	2.72333	similar to BCL2/adenovirus E1B 19kDa-interacting protein 3-like
Mettl24	499465	0	1.5462	methyltransferase like 24
LOC100362027	100362027	34.2039	0	ribosomal protein L30-like
LOC685744	685744	20.2278	0	hypothetical protein LOC685744
LOC688504	688504	13.9873	0	60S ribosomal protein L28 pseudogene
RGD1564278	312994	2.47569	0	RNA-binding protein with serine-rich domain 1-like
Sacm2l-ps3	415066	1.85146	0	Sacm2l-ps3 pseudogene
