# Supplementary material for: The differences in brain stem transcriptional profiling in hypertensive ISIAH and normotensive WAG rats
Source: BMC Genomics. 2019 May 8;20(Suppl 3):297. doi: 10.1186/s12864-019-5540-5 (PMC7226933; doi:10.1186/s12864-019-5540-5)
Supplement: Supplementary file 5 — Table S5. Differentially expressed genes in GO term groups (XLSX 73 kb) [file 12864_2019_5540_MOESM5_ESM.xlsx]

## Sheet: Лист1
Table S5. Differentially expressed genes (DEGs) in GO (Gene Ontology) term groups, which might be important for the development of the stress-sensitive hypertension in ISIAH rats
ISIAH and WAG – rat strains used in the study.
gene symbol	gene_ID	log2(fold_change) ISIAH/WAG	gene definition	DEGs associated with				Transcription factor genes
				hypertension	central nervous system diseases	autonomic nervous system diseases	brain ischemia
		hormone metabolic process
Aldh1a1	24188	0.513517	aldehyde dehydrogenase 1 family, member A1		Aldh1a1
Aldh1a2	116676	-0.674309	aldehyde dehydrogenase 1 family, member A2		Aldh1a2
Bmp6	25644	-0.652213	bone morphogenetic protein 6		Bmp6		Bmp6
Cyp11a1	29680	2.54792	cytochrome P450, family 11, subfamily a, polypeptide 1	Cyp11a1	Cyp11a1
Cyp11b1	500892	1.11962	cytochrome P450, family 11, subfamily b, polypeptide 1	Cyp11b1
Cyp11b2	24294	1.11962	cytochrome P450, family 11, subfamily b, polypeptide 2	Cyp11b2	Cyp11b2
Igf2	24483	-0.925767	insulin-like growth factor 2		Igf2	Igf2	Igf2
Rbp4	25703	-1.47944	retinol binding protein 4, plasma		Rbp4
Retsat	246298	1.85932	retinol saturase (all trans retinol 13,14 reductase)		Retsat
Star	25557	2.4859	steroidogenic acute regulatory protein					Star
Sult1a1	83783	-0.852878	sulfotransferase family, cytosolic, 1A, phenol-preferring, member 1		Sult1a1
Ttr	24856	-2.8034	transthyretin		Ttr		Ttr
		response to oxygen-containing compound
Abcg2	312382	1.83684	ATP-binding cassette, subfamily G (WHITE), member 2		Abcg2
Acer2	313339	0.718831	alkaline ceramidase 2
Adcy2	81636	0.553698	adenylate cyclase 2 (brain)
Aldh1a1	24188	0.513517	aldehyde dehydrogenase 1 family, member A1		Aldh1a1
Aldh1a2	116676	-0.674309	aldehyde dehydrogenase 1 family, member A2		Aldh1a2
Bmp6	25644	-0.652213	bone morphogenetic protein 6		Bmp6		Bmp6
Casp4	114555	1.06846	caspase 4, apoptosis-related cysteine peptidase		Casp4
Cbs	24250	0.535476	cystathionine beta synthase	Cbs	Cbs
Cckbr	25706	-1.24681	cholecystokinin B receptor		Cckbr
Col1a1	29393	-0.73131	collagen, type I, alpha 1	Col1a1	Col1a1
Col3a1	84032	-1.07703	collagen, type III, alpha 1	Col3a1	Col3a1
Col6a3	367313	-0.869574	procollagen, type VI, alpha 3		Col6a3
Cryab	25420	-0.870688	crystallin, alpha B
Cyp11a1	29680	2.54792	cytochrome P450, family 11, subfamily a, polypeptide 1	Cyp11a1	Cyp11a1
Cyp11b1	500892	1.11962	cytochrome P450, family 11, subfamily b, polypeptide 1	Cyp11b1
Cyp11b2	24294	1.11962	cytochrome P450, family 11, subfamily b, polypeptide 2	Cyp11b2	Cyp11b2
F2r	25439	0.80871	coagulation factor II (thrombin) receptor	F2r	F2r		F2r
Fn1	25661	-1.30489	fibronectin 1	Fn1	Fn1
Gpx3	64317	0.71214	glutathione peroxidase 3
Gstm2	24424	-1.09763	glutathione S-transferase mu 2	Gstm2	Gstm2
Hba2	360504	0.575484	hemoglobin alpha 2 chain
Ifi27	170512	0.856226	interferon, alpha-inducible protein 27
Igf2	24483	-0.925767	insulin-like growth factor 2		Igf2	Igf2	Igf2
Igfbp2	25662	-0.514836	insulin-like growth factor binding protein 2	Igfbp2	Igfbp2
Il18	29197	-1.28962	interleukin 18	Il18	Il18		Il18
Itpr1	25262	0.788939	inositol 1,4,5-trisphosphate receptor, type 1		Itpr1
Lgals1	56646	0.546434	lectin, galactoside-binding, soluble, 1
Ltbp1	59107	-0.716986	latent transforming growth factor beta binding protein 1		Ltbp1		Ltbp1
Mgmt	25332	-0.962441	O-6-methylguanine-DNA methyltransferase		Mgmt
Neurod1	29458	2.09609	neurogenic differentiation 1					Neurod1
Nfkbil1	361794	0.961262	nuclear factor of kappa light polypeptide gene enhancer in B-cells inhibitor-like 1					Nfkbil1
P2rx4	29659	-0.87623	purinergic receptor P2X, ligand-gated ion channel 4		P2rx4
P2ry12	64803	0.660314	purinergic receptor P2Y, G-protein coupled, 12		P2ry12
Rbp4	25703	-1.47944	retinol binding protein 4, plasma		Rbp4
Rmi1	306734	0.678095	RMI1, RecQ mediated genome instability 1, homolog (S, cerevisiae)
Rpl15	245981	-0.582158	ribosomal protein L15
Star	25557	2.4859	steroidogenic acute regulatory protein					Star
		regulation of blood pressure
Acta2	81633	-0.741021	smooth muscle alpha-actin		Acta2
Aoc3	29473	-1.39962	amine oxidase, copper containing 3 (vascular adhesion protein 1)	Aoc3	Aoc3
Cyp11b2	24294	1.11962	cytochrome P450, family 11, subfamily b, polypeptide 2	Cyp11b2	Cyp11b2
Ephx2	65030	4.22838	epoxide hydrolase 2, cytoplasmic	Ephx2	Ephx2		Ephx2
F2r	25439	0.80871	coagulation factor II (thrombin) receptor	F2r	F2r		F2r
Gucy1a3	497757	-0.694235	guanylate cyclase 1, soluble, alpha 3	Gucy1a3	Gucy1a3
Hba2	360504	0.575484	hemoglobin alpha 2 chain
Npr1	24603	-0.612823	natriuretic peptide receptor A/guanylate cyclase A (atrionatriuretic peptide receptor A	Npr1
P2rx4	29659	-0.87623	purinergic receptor P2X, ligand-gated ion channel 4		P2rx4
Sult1a1	83783	-0.852878	sulfotransferase family, cytosolic, 1A, phenol-preferring, member 1		Sult1a1
		blood circulation
Acta2	81633	-0.741021	smooth muscle alpha-actin		Acta2
Aoc3	29473	-1.39962	amine oxidase, copper containing 3 (vascular adhesion protein 1)	Aoc3	Aoc3
Cbs	24250	0.535476	cystathionine beta synthase	Cbs	Cbs
Cyp11b2	24294	1.11962	cytochrome P450, family 11, subfamily b, polypeptide 2	Cyp11b2	Cyp11b2
Ephx2	65030	4.22838	epoxide hydrolase 2, cytoplasmic	Ephx2	Ephx2		Ephx2
F2r	25439	0.80871	coagulation factor II (thrombin) receptor	F2r	F2r		F2r
Gucy1a3	497757	-0.694235	guanylate cyclase 1, soluble, alpha 3	Gucy1a3	Gucy1a3
Hba2	360504	0.575484	hemoglobin alpha 2 chain
Il18	29197	-1.28962	interleukin 18	Il18	Il18		Il18
Itpr1	25262	0.788939	inositol 1,4,5-trisphosphate receptor, type 1		Itpr1
Npr1	24603	-0.612823	natriuretic peptide receptor A/guanylate cyclase A (atrionatriuretic peptide receptor A	Npr1
P2rx4	29659	-0.87623	purinergic receptor P2X, ligand-gated ion channel 4		P2rx4
Pkp2	287925	1.23432	plakophilin 2
Sult1a1	83783	-0.852878	sulfotransferase family, cytosolic, 1A, phenol-preferring, member 1		Sult1a1
Tnnt2	24837	-1.20876	troponin T type 2 (cardiac)
		response to organic substance
Abcg2	312382	1.83684	ATP-binding cassette, subfamily G (WHITE), member 2		Abcg2
Acer2	313339	0.718831	alkaline ceramidase 2
Adcy2	81636	0.553698	adenylate cyclase 2 (brain)
Aldh1a1	24188	0.513517	aldehyde dehydrogenase 1 family, member A1		Aldh1a1
Aldh1a2	116676	-0.674309	aldehyde dehydrogenase 1 family, member A2		Aldh1a2
Bgn	25181	-0.664129	biglycan
Bmp6	25644	-0.652213	bone morphogenetic protein 6		Bmp6		Bmp6
Casp4	114555	1.06846	caspase 4, apoptosis-related cysteine peptidase		Casp4
Cbs	24250	0.535476	cystathionine beta synthase	Cbs	Cbs
Cckbr	25706	-1.24681	cholecystokinin B receptor		Cckbr
Chi3l1	89824	-1.35645	chitinase 3-like 1 (cartilage glycoprotein-39)	Chi3l1	Chi3l1
Col1a1	29393	-0.73131	collagen, type I, alpha 1	Col1a1	Col1a1
Col3a1	84032	-1.07703	collagen, type III, alpha 1	Col3a1	Col3a1
Col6a3	367313	-0.869574	procollagen, type VI, alpha 3		Col6a3
Cryab	25420	-0.870688	crystallin, alpha B
Cyp11a1	29680	2.54792	cytochrome P450, family 11, subfamily a, polypeptide 1	Cyp11a1	Cyp11a1
Cyp11b1	500892	1.11962	cytochrome P450, family 11, subfamily b, polypeptide 1	Cyp11b1
Cyp11b2	24294	1.11962	cytochrome P450, family 11, subfamily b, polypeptide 2	Cyp11b2	Cyp11b2
F2r	25439	0.80871	coagulation factor II (thrombin) receptor	F2r	F2r		F2r
Fn1	25661	-1.30489	fibronectin 1	Fn1	Fn1
Gpx3	64317	0.71214	glutathione peroxidase 3
Gstm2	24424	-1.09763	glutathione S-transferase mu 2	Gstm2	Gstm2
Gucy1a3	497757	-0.694235	guanylate cyclase 1, soluble, alpha 3	Gucy1a3	Gucy1a3
Hba2	360504	0.575484	hemoglobin alpha 2 chain
Ifi27	170512	0.856226	interferon, alpha-inducible protein 27
Igf2	24483	-0.925767	insulin-like growth factor 2		Igf2	Igf2	Igf2
Igfbp2	25662	-0.514836	insulin-like growth factor binding protein 2	Igfbp2	Igfbp2
Il18	29197	-1.28962	interleukin 18	Il18	Il18		Il18
Il3ra	246144	-0.717803	interleukin 3 receptor, alpha
Irf7	293624	1.02213	interferon regulatory factor 7					Irf7
Itpr1	25262	0.788939	inositol 1,4,5-trisphosphate receptor, type 1		Itpr1
Lcat	24530	-1.2044	lecithin cholesterol acyltransferase
Lgals1	56646	0.546434	lectin, galactoside-binding, soluble, 1
Ltbp1	59107	-0.716986	latent transforming growth factor beta binding protein 1		Ltbp1		Ltbp1
Mcm7	288532	0.798624	minichromosome maintenance complex component 7		Mcm7			Mcm7
Mgmt	25332	-0.962441	O-6-methylguanine-DNA methyltransferase		Mgmt
Mx2	286918	-1.49173	myxovirus (influenza virus) resistance 2
Neurod1	29458	2.09609	neurogenic differentiation 1					Neurod1
Nfkbil1	361794	0.961262	nuclear factor of kappa light polypeptide gene enhancer in B-cells inhibitor-like 1					Nfkbil1
P2rx4	29659	-0.87623	purinergic receptor P2X, ligand-gated ion channel 4		P2rx4
P2ry12	64803	0.660314	purinergic receptor P2Y, G-protein coupled, 12		P2ry12
Paqr5	315741	0.770532	progestin and adipoQ receptor family member V
Ptgds	25526	-0.739402	prostaglandin D2 synthase (brain)	Ptgds	Ptgds
Rbp4	25703	-1.47944	retinol binding protein 4, plasma		Rbp4
Rmi1	306734	0.678095	RMI1, RecQ mediated genome instability 1, homolog (S, cerevisiae)
Rpl15	245981	-0.582158	ribosomal protein L15
Sdf2l1	680945	-0.955684	stromal cell-derived factor 2-like 1
Star	25557	2.4859	steroidogenic acute regulatory protein					Star
Sult1a1	83783	-0.852878	sulfotransferase family, cytosolic, 1A, phenol-preferring, member 1		Sult1a1
Tlr3	364594	0.960557	toll-like receptor 3	Tlr3	Tlr3
		response to corticosteroid
Abcg2	312382	1.83684	ATP-binding cassette, subfamily G (WHITE), member 2		Abcg2
Bmp6	25644	-0.652213	bone morphogenetic protein 6		Bmp6		Bmp6
Col1a1	29393	-0.73131	collagen, type I, alpha 1	Col1a1	Col1a1
Cyp11a1	29680	2.54792	cytochrome P450, family 11, subfamily a, polypeptide 1	Cyp11a1	Cyp11a1
Cyp11b1	500892	1.11962	cytochrome P450, family 11, subfamily b, polypeptide 1	Cyp11b1
Fn1	25661	-1.30489	fibronectin 1	Fn1	Fn1
Gpx3	64317	0.71214	glutathione peroxidase 3
Igfbp2	25662	-0.514836	insulin-like growth factor binding protein 2	Igfbp2	Igfbp2
Lcat	24530	-1.2044	lecithin cholesterol acyltransferase
Ptgds	25526	-0.739402	prostaglandin D2 synthase (brain)	Ptgds	Ptgds
Star	25557	2.4859	steroidogenic acute regulatory protein					Star
Sult1a1	83783	-0.852878	sulfotransferase family, cytosolic, 1A, phenol-preferring, member 1		Sult1a1
		response to lipid
Abcg2	312382	1.83684	ATP-binding cassette, subfamily G (WHITE), member 2		Abcg2
Acer2	313339	0.718831	alkaline ceramidase 2
Adcy2	81636	0.553698	adenylate cyclase 2 (brain)
Aldh1a1	24188	0.513517	aldehyde dehydrogenase 1 family, member A1		Aldh1a1
Aldh1a2	116676	-0.674309	aldehyde dehydrogenase 1 family, member A2		Aldh1a2
Bmp6	25644	-0.652213	bone morphogenetic protein 6		Bmp6		Bmp6
Col1a1	29393	-0.73131	collagen, type I, alpha 1	Col1a1	Col1a1
Cryab	25420	-0.870688	crystallin, alpha B
Cyp11a1	29680	2.54792	cytochrome P450, family 11, subfamily a, polypeptide 1	Cyp11a1	Cyp11a1
Cyp11b1	500892	1.11962	cytochrome P450, family 11, subfamily b, polypeptide 1	Cyp11b1
F2r	25439	0.80871	coagulation factor II (thrombin) receptor	F2r	F2r		F2r
Fn1	25661	-1.30489	fibronectin 1	Fn1	Fn1
Gpx3	64317	0.71214	glutathione peroxidase 3
Hba2	360504	0.575484	hemoglobin alpha 2 chain
Ifi27	170512	0.856226	interferon, alpha-inducible protein 27
Igf2	24483	-0.925767	insulin-like growth factor 2		Igf2	Igf2	Igf2
Igfbp2	25662	-0.514836	insulin-like growth factor binding protein 2	Igfbp2	Igfbp2
Il18	29197	-1.28962	interleukin 18	Il18	Il18		Il18
Lcat	24530	-1.2044	lecithin cholesterol acyltransferase
Ltbp1	59107	-0.716986	latent transforming growth factor beta binding protein 1		Ltbp1		Ltbp1
Nfkbil1	361794	0.961262	nuclear factor of kappa light polypeptide gene enhancer in B-cells inhibitor-like 1					Nfkbil1
Paqr5	315741	0.770532	progestin and adipoQ receptor family member V
Ptgds	25526	-0.739402	prostaglandin D2 synthase (brain)	Ptgds	Ptgds
Rbp4	25703	-1.47944	retinol binding protein 4, plasma		Rbp4
Star	25557	2.4859	steroidogenic acute regulatory protein					Star
Sult1a1	83783	-0.852878	sulfotransferase family, cytosolic, 1A, phenol-preferring, member 1		Sult1a1
		retinol metabolic process
Aldh1a1	24188	0.513517	aldehyde dehydrogenase 1 family, member A1		Aldh1a1
Aldh1a2	116676	-0.674309	aldehyde dehydrogenase 1 family, member A2		Aldh1a2
Rbp4	25703	-1.47944	retinol binding protein 4, plasma		Rbp4
Retsat	246298	1.85932	retinol saturase (all trans retinol 13,14 reductase)		Retsat
Ttr	24856	-2.8034	transthyretin		Ttr		Ttr
		lipid metabolic process
Abhd1	313917	1.97274	abhydrolase domain containing 1
Acadsb	25618	-0.606475	acyl-CoA dehydrogenase, short/branched chain		Acadsb
Acer2	313339	0.718831	alkaline ceramidase 2
Aldh1a1	24188	0.513517	aldehyde dehydrogenase 1 family, member A1		Aldh1a1
Aldh1a2	116676	-0.674309	aldehyde dehydrogenase 1 family, member A2		Aldh1a2
Bmp6	25644	-0.652213	bone morphogenetic protein 6		Bmp6		Bmp6
Cbr4	359725	0.884292	carbonyl reductase 4
Cyp11a1	29680	2.54792	cytochrome P450, family 11, subfamily a, polypeptide 1	Cyp11a1	Cyp11a1
Cyp11b1	500892	1.11962	cytochrome P450, family 11, subfamily b, polypeptide 1	Cyp11b1
Cyp11b2	24294	1.11962	cytochrome P450, family 11, subfamily b, polypeptide 2	Cyp11b2	Cyp11b2
Cyp2j10	313373	-0.791673	cytochrome P450, family 2, subfamily j, polypeptide 10
Enpp6	306460	1.53245	ectonucleotide pyrophosphatase/phosphodiesterase 6
Ephx2	65030	4.22838	epoxide hydrolase 2, cytoplasmic	Ephx2	Ephx2		Ephx2
Hao2	84029	1.49753	hydroxyacid oxidase 2 (long chain)
Igf2	24483	-0.925767	insulin-like growth factor 2		Igf2	Igf2	Igf2
Lcat	24530	-1.2044	lecithin cholesterol acyltransferase
Neu4	316642	-0.960185	sialidase 4
Pla2g3	289733	-0.837891	phospholipase A2, group III
Pnpla1	361812	-2.93651	patatin-like phospholipase domain containing 1
Ptgds	25526	-0.739402	prostaglandin D2 synthase (brain)	Ptgds	Ptgds
Rbp4	25703	-1.47944	retinol binding protein 4, plasma		Rbp4
Retsat	246298	1.85932	retinol saturase (all trans retinol 13,14 reductase)		Retsat
Star	25557	2.4859	steroidogenic acute regulatory protein					Star
Sult1a1	83783	-0.852878	sulfotransferase family, cytosolic, 1A, phenol-preferring, member 1		Sult1a1
Ttr	24856	-2.8034	transthyretin		Ttr		Ttr
		regulation of hormone levels
Aldh1a1	24188	0.513517	aldehyde dehydrogenase 1 family, member A1		Aldh1a1
Aldh1a2	116676	-0.674309	aldehyde dehydrogenase 1 family, member A2		Aldh1a2
Bmp6	25644	-0.652213	bone morphogenetic protein 6		Bmp6		Bmp6
Cckbr	25706	-1.24681	cholecystokinin B receptor		Cckbr
Cyp11a1	29680	2.54792	cytochrome P450, family 11, subfamily a, polypeptide 1	Cyp11a1	Cyp11a1
Cyp11b1	500892	1.11962	cytochrome P450, family 11, subfamily b, polypeptide 1	Cyp11b1
Cyp11b2	24294	1.11962	cytochrome P450, family 11, subfamily b, polypeptide 2	Cyp11b2	Cyp11b2
Igf2	24483	-0.925767	insulin-like growth factor 2		Igf2	Igf2	Igf2
Itpr1	25262	0.788939	inositol 1,4,5-trisphosphate receptor, type 1		Itpr1
Neurod1	29458	2.09609	neurogenic differentiation 1					Neurod1
Rbp4	25703	-1.47944	retinol binding protein 4, plasma		Rbp4
Retsat	246298	1.85932	retinol saturase (all trans retinol 13,14 reductase)		Retsat
Star	25557	2.4859	steroidogenic acute regulatory protein					Star
Sult1a1	83783	-0.852878	sulfotransferase family, cytosolic, 1A, phenol-preferring, member 1		Sult1a1
Ttr	24856	-2.8034	transthyretin		Ttr		Ttr
		response to mechanical stimulus
Bmp6	25644	-0.652213	bone morphogenetic protein 6		Bmp6		Bmp6
Casp4	114555	1.06846	caspase 4, apoptosis-related cysteine peptidase		Casp4
Chi3l1	89824	-1.35645	chitinase 3-like 1 (cartilage glycoprotein-39)	Chi3l1	Chi3l1
Col1a1	29393	-0.73131	collagen, type I, alpha 1	Col1a1	Col1a1
Col3a1	84032	-1.07703	collagen, type III, alpha 1	Col3a1	Col3a1
Cyp11b2	24294	1.11962	cytochrome P450, family 11, subfamily b, polypeptide 2	Cyp11b2	Cyp11b2
Igf2	24483	-0.925767	insulin-like growth factor 2		Igf2	Igf2	Igf2
Igfbp2	25662	-0.514836	insulin-like growth factor binding protein 2	Igfbp2	Igfbp2
Il18	29197	-1.28962	interleukin 18	Il18	Il18		Il18
Ltbp1	59107	-0.716986	latent transforming growth factor beta binding protein 1		Ltbp1		Ltbp1
Tlr3	364594	0.960557	toll-like receptor 3	Tlr3	Tlr3
		oxygen transport
Hba2	360504	0.575484	hemoglobin alpha 2 chain
Hbb-b1	361619	1.42021	hemoglobin, beta adult major chain
LOC100134871	100134871	3.65286	beta globin minor gene
LOC689064	689064	1.87767	beta-globin
		response to stress
Aldh1a1	24188	0.513517	aldehyde dehydrogenase 1 family, member A1		Aldh1a1
Aoc3	29473	-1.39962	amine oxidase, copper containing 3 (vascular adhesion protein 1)	Aoc3	Aoc3
Bmp6	25644	-0.652213	bone morphogenetic protein 6		Bmp6		Bmp6
Cadps2	312166	0.564906	Ca++-dependent secretion activator 2		Cadps2
Casp4	114555	1.06846	caspase 4, apoptosis-related cysteine peptidase		Casp4
Cbs	24250	0.535476	cystathionine beta synthase	Cbs	Cbs
Cckbr	25706	-1.24681	cholecystokinin B receptor		Cckbr
Chi3l1	89824	-1.35645	chitinase 3-like 1 (cartilage glycoprotein-39)	Chi3l1	Chi3l1
Clca1	308015	-1.43494	chloride channel accessory 1
Col1a1	29393	-0.73131	collagen, type I, alpha 1	Col1a1	Col1a1
Col3a1	84032	-1.07703	collagen, type III, alpha 1	Col3a1	Col3a1
Cryab	25420	-0.870688	crystallin, alpha B
Cyp11a1	29680	2.54792	cytochrome P450, family 11, subfamily a, polypeptide 1	Cyp11a1	Cyp11a1
Cyp11b1	500892	1.11962	cytochrome P450, family 11, subfamily b, polypeptide 1	Cyp11b1
Cyp11b2	24294	1.11962	cytochrome P450, family 11, subfamily b, polypeptide 2	Cyp11b2	Cyp11b2
Epb41l4b	500464	0.80526	erythrocyte protein band 4,1-like 4b
Ephx2	65030	4.22838	epoxide hydrolase 2, cytoplasmic	Ephx2	Ephx2		Ephx2
Ercc2	308415	-2.96205	excision repair cross-complementing rodent repair deficiency, complementation group 2		Ercc2			Ercc2
F2r	25439	0.80871	coagulation factor II (thrombin) receptor	F2r	F2r		F2r
Flna	293860	-0.584413	filamin A, alpha		Flna
Fmod	64507	-1.12394	fibromodulin
Fn1	25661	-1.30489	fibronectin 1	Fn1	Fn1
Gpx3	64317	0.71214	glutathione peroxidase 3
Grhl3	298555	1.37393	grainyhead-like 3 (Drosophila)					Grhl3
Gstm2	24424	-1.09763	glutathione S-transferase mu 2	Gstm2	Gstm2
Gucy1a3	497757	-0.694235	guanylate cyclase 1, soluble, alpha 3	Gucy1a3	Gucy1a3
Hba2	360504	0.575484	hemoglobin alpha 2 chain
Igf2	24483	-0.925767	insulin-like growth factor 2		Igf2	Igf2	Igf2
Il18	29197	-1.28962	interleukin 18	Il18	Il18		Il18
Irf7	293624	1.02213	interferon regulatory factor 7					Irf7
Itpr1	25262	0.788939	inositol 1,4,5-trisphosphate receptor, type 1		Itpr1
Lgals1	56646	0.546434	lectin, galactoside-binding, soluble, 1
Ltbp1	59107	-0.716986	latent transforming growth factor beta binding protein 1		Ltbp1		Ltbp1
Lyz2	25211	-0.594608	lysozyme 2
Mcm7	288532	0.798624	minichromosome maintenance complex component 7		Mcm7			Mcm7
Mertk	65037	-0.609954	c-mer proto-oncogene tyrosine kinase
Mgmt	25332	-0.962441	O-6-methylguanine-DNA methyltransferase		Mgmt
Mx2	286918	-1.49173	myxovirus (influenza virus) resistance 2
Myh11	24582	-0.510676	myosin, heavy chain 11, smooth muscle		Myh11
Nfkbil1	361794	0.961262	nuclear factor of kappa light polypeptide gene enhancer in B-cells inhibitor-like 1					Nfkbil1
Ninj2	59115	-0.574917	ninjurin 2
P2rx4	29659	-0.87623	purinergic receptor P2X, ligand-gated ion channel 4		P2rx4
P2ry12	64803	0.660314	purinergic receptor P2Y, G-protein coupled, 12		P2ry12
Rpl17	291434	-0.655185	ribosomal protein L17
RT1-A1	24973	1.07104	RT1 class Ia, locus A1
RT1-S3	294228	-2.02331	RT1 class Ib, locus S3
Sdc4	24771	0.528033	syndecan 4
Sdf2l1	680945	-0.955684	stromal cell-derived factor 2-like 1
Serpinb6	291085	0.826888	serpin peptidase inhibitor, clade B (ovalbumin), member 6
Slc7a2	64554	-0.616196	solute carrier family 7 (cationic amino acid transporter, y+ system), member 2
Star	25557	2.4859	steroidogenic acute regulatory protein					Star
Tlr3	364594	0.960557	toll-like receptor 3	Tlr3	Tlr3
		extracellular matrix organization
Capg	297339	0.920018	capping protein (actin filament), gelsolin-like
Col1a1	29393	-0.73131	collagen, type I, alpha 1	Col1a1	Col1a1
Col3a1	84032	-1.07703	collagen, type III, alpha 1	Col3a1	Col3a1
Ercc2	308415	-2.96205	excision repair cross-complementing rodent repair deficiency, complementation group 2		Ercc2			Ercc2
Fmod	64507	-1.12394	fibromodulin
Fn1	25661	-1.30489	fibronectin 1	Fn1	Fn1
Myh11	24582	-0.510676	myosin, heavy chain 11, smooth muscle		Myh11
Reck	313488	-0.705898	reversion-inducing-cysteine-rich protein with kazal motifs
Vtn	29169	-0.548381	vitronectin		Vtn
		transport
Abca8a	303638	-0.849722	ATP-binding cassette, subfamily A (ABC1), member 8a
Abcg2	312382	1.83684	ATP-binding cassette, subfamily G (WHITE), member 2		Abcg2
Aoc3	29473	-1.39962	amine oxidase, copper containing 3 (vascular adhesion protein 1)	Aoc3	Aoc3
Atp10a	365266	-0.751702	ATPase, class V, type 10A		Atp10a
Bmp6	25644	-0.652213	bone morphogenetic protein 6		Bmp6		Bmp6
Cadps2	312166	0.564906	Ca++-dependent secretion activator 2		Cadps2
Casp4	114555	1.06846	caspase 4, apoptosis-related cysteine peptidase		Casp4
Cbln1	498922	0.556477	cerebellin 1 precursor
Cckbr	25706	-1.24681	cholecystokinin B receptor		Cckbr
Chi3l1	89824	-1.35645	chitinase 3-like 1 (cartilage glycoprotein-39)	Chi3l1	Chi3l1
Clca1	308015	-1.43494	chloride channel accessory 1
Col1a1	29393	-0.73131	collagen, type I, alpha 1	Col1a1	Col1a1
Cryab	25420	-0.870688	crystallin, alpha B
Exph5	315663	1.17139	exophilin 5
F2r	25439	0.80871	coagulation factor II (thrombin) receptor	F2r	F2r		F2r
Flna	293860	-0.584413	filamin A, alpha		Flna
Fn1	25661	-1.30489	fibronectin 1	Fn1	Fn1
Gabra6	29708	3.64654	gamma-aminobutyric acid (GABA) A receptor, alpha 6		Gabra6		Gabra6
Gabrd	29689	1.22315	gamma-aminobutyric acid (GABA) A receptor, delta		Gabrd
Grm2	24415	-2.74492	glutamate receptor, metabotropic 2		Grm2
Gstm2	24424	-1.09763	glutathione S-transferase mu 2	Gstm2	Gstm2
Hba2	360504	0.575484	hemoglobin alpha 2 chain
Hbb-b1	361619	1.42021	hemoglobin, beta adult major chain
Hook1	313370	-0.665783	hook homolog 1 (Drosophila)
Ifi27	170512	0.856226	interferon, alpha-inducible protein 27
Il18	29197	-1.28962	interleukin 18	Il18	Il18		Il18
Itpr1	25262	0.788939	inositol 1,4,5-trisphosphate receptor, type 1		Itpr1
Jhy	315578	-2.80177	junctional cadherin complex regulator
Lcat	24530	-1.2044	lecithin cholesterol acyltransferase
LOC100134871	100134871	3.65286	beta globin minor gene
LOC689064	689064	1.87767	beta-globin
Mal	25263	-0.779535	mal, T-cell differentiation protein		Mal			Mal
Mertk	65037	-0.609954	c-mer proto-oncogene tyrosine kinase
Neurod1	29458	2.09609	neurogenic differentiation 1					Neurod1
P2rx4	29659	-0.87623	purinergic receptor P2X, ligand-gated ion channel 4		P2rx4
P2ry12	64803	0.660314	purinergic receptor P2Y, G-protein coupled, 12		P2ry12
Pkp2	287925	1.23432	plakophilin 2
Pla2g3	289733	-0.837891	phospholipase A2, group III
Ptgds	25526	-0.739402	prostaglandin D2 synthase (brain)	Ptgds	Ptgds
Rbp4	25703	-1.47944	retinol binding protein 4, plasma		Rbp4
Rhobtb3	309922	-0.675106	Rho-related BTB domain containing 3
RT1-S3	294228	-2.02331	RT1 class Ib, locus S3
Rufy1	360521	-0.615921	RUN and FYVE domain containing 1
Sdc4	24771	0.528033	syndecan 4
Slc13a3	64846	-0.548902	solute carrier family 13 (sodium-dependent dicarboxylate transporter), member 3
Slc13a4	503568	-0.688618	solute carrier family 13 (sodium/sulfate symporters), member 4
Slc1a6	84012	1.0707	solute carrier family 1 (high affinity aspartate/glutamate transporter), member 6
Slc22a15	310732	-0.765603	solute carrier family 22, member 15
Slc22a2	29503	1.06875	solute carrier family 22 (organic cation transporter), member 2
Slc25a48	361206	-1.76508	solute carrier family 25, member 48
Slc35d3	308717	-1.11789	solute carrier family 35, member D3
Slc6a13	171163	-0.789573	solute carrier family 6 (neurotransmitter transporter, GABA), member 13
Slc7a15	298873	-2.72146	solute carrier family 7 (cationic amino acid transporter, y+ system), member 15
Slc7a2	64554	-0.616196	solute carrier family 7 (cationic amino acid transporter, y+ system), member 2
Star	25557	2.4859	steroidogenic acute regulatory protein					Star
Thoc3	290519	0.631294	THO complex 3
Tlr3	364594	0.960557	toll-like receptor 3	Tlr3	Tlr3
Tnnt2	24837	-1.20876	troponin T type 2 (cardiac)
Ttr	24856	-2.8034	transthyretin		Ttr		Ttr
Vtn	29169	-0.548381	vitronectin		Vtn
		response to retinoic acid
Acer2	313339	0.718831	alkaline ceramidase 2
Aldh1a1	24188	0.513517	aldehyde dehydrogenase 1 family, member A1		Aldh1a1
Aldh1a2	116676	-0.674309	aldehyde dehydrogenase 1 family, member A2		Aldh1a2
Bmp6	25644	-0.652213	bone morphogenetic protein 6		Bmp6		Bmp6
Col1a1	29393	-0.73131	collagen, type I, alpha 1	Col1a1	Col1a1
Igfbp2	25662	-0.514836	insulin-like growth factor binding protein 2	Igfbp2	Igfbp2
Rbp4	25703	-1.47944	retinol binding protein 4, plasma		Rbp4
		response to extracellular stimulus
Abcg2	312382	1.83684	ATP-binding cassette, subfamily G (WHITE), member 2		Abcg2
Aldh1a2	116676	-0.674309	aldehyde dehydrogenase 1 family, member A2		Aldh1a2
Cadps2	312166	0.564906	Ca++-dependent secretion activator 2		Cadps2
Cbs	24250	0.535476	cystathionine beta synthase	Cbs	Cbs
Col1a1	29393	-0.73131	collagen, type I, alpha 1	Col1a1	Col1a1
Cyp11a1	29680	2.54792	cytochrome P450, family 11, subfamily a, polypeptide 1	Cyp11a1	Cyp11a1
Cyp11b2	24294	1.11962	cytochrome P450, family 11, subfamily b, polypeptide 2	Cyp11b2	Cyp11b2
Gsta3	494500	0.602416	glutathione S-transferase A3
Igf2	24483	-0.925767	insulin-like growth factor 2		Igf2	Igf2	Igf2
Igfbp2	25662	-0.514836	insulin-like growth factor binding protein 2	Igfbp2	Igfbp2
Ltbp1	59107	-0.716986	latent transforming growth factor beta binding protein 1		Ltbp1		Ltbp1
Mgmt	25332	-0.962441	O-6-methylguanine-DNA methyltransferase		Mgmt
Rmi1	306734	0.678095	RMI1, RecQ mediated genome instability 1, homolog (S, cerevisiae)
Rpl17	291434	-0.655185	ribosomal protein L17
Star	25557	2.4859	steroidogenic acute regulatory protein					Star
		steroid metabolic process
Bmp6	25644	-0.652213	bone morphogenetic protein 6		Bmp6		Bmp6
Cyp11a1	29680	2.54792	cytochrome P450, family 11, subfamily a, polypeptide 1	Cyp11a1	Cyp11a1
Cyp11b1	500892	1.11962	cytochrome P450, family 11, subfamily b, polypeptide 1	Cyp11b1
Cyp11b2	24294	1.11962	cytochrome P450, family 11, subfamily b, polypeptide 2	Cyp11b2	Cyp11b2
Ephx2	65030	4.22838	epoxide hydrolase 2, cytoplasmic	Ephx2	Ephx2		Ephx2
Igf2	24483	-0.925767	insulin-like growth factor 2		Igf2	Igf2	Igf2
Lcat	24530	-1.2044	lecithin cholesterol acyltransferase
Star	25557	2.4859	steroidogenic acute regulatory protein					Star
Sult1a1	83783	-0.852878	sulfotransferase family, cytosolic, 1A, phenol-preferring, member 1		Sult1a1
		cell adhesion
Acer2	313339	0.718831	alkaline ceramidase 2
Aoc3	29473	-1.39962	amine oxidase, copper containing 3 (vascular adhesion protein 1)	Aoc3	Aoc3
Capg	297339	0.920018	capping protein (actin filament), gelsolin-like
Cbln1	498922	0.556477	cerebellin 1 precursor
Cdhr2	291002	-0.602944	cadherin-related family member 2
Col1a1	29393	-0.73131	collagen, type I, alpha 1	Col1a1	Col1a1
Col3a1	84032	-1.07703	collagen, type III, alpha 1	Col3a1	Col3a1
Epb41l4b	500464	0.80526	erythrocyte protein band 4,1-like 4b
Fat2	65048	0.937734	FAT tumor suppressor homolog 2 (Drosophila)
Flna	293860	-0.584413	filamin A, alpha		Flna
Fn1	25661	-1.30489	fibronectin 1	Fn1	Fn1
Igf2	24483	-0.925767	insulin-like growth factor 2		Igf2	Igf2	Igf2
Igfbp2	25662	-0.514836	insulin-like growth factor binding protein 2	Igfbp2	Igfbp2
Il18	29197	-1.28962	interleukin 18	Il18	Il18		Il18
Lgals1	56646	0.546434	lectin, galactoside-binding, soluble, 1
Mertk	65037	-0.609954	c-mer proto-oncogene tyrosine kinase
Ninj2	59115	-0.574917	ninjurin 2
P2ry12	64803	0.660314	purinergic receptor P2Y, G-protein coupled, 12		P2ry12
Pcdhb7	291652	1.59739	protocadherin beta 7
Pkp1	304822	-0.854511	plakophilin 1
Pkp2	287925	1.23432	plakophilin 2
Rpl15	245981	-0.582158	ribosomal protein L15
RT1-S3	294228	-2.02331	RT1 class Ib, locus S3
Sdc4	24771	0.528033	syndecan 4
Vtn	29169	-0.548381	vitronectin		Vtn
Zbtb16	353227	-0.836177	zinc finger and BTB domain containing 16		Zbtb16			Zbtb16
		response to external stimulus
Abcg2	312382	1.83684	ATP-binding cassette, subfamily G (WHITE), member 2		Abcg2
Acta2	81633	-0.741021	smooth muscle alpha-actin		Acta2
Aldh1a2	116676	-0.674309	aldehyde dehydrogenase 1 family, member A2		Aldh1a2
Aoc3	29473	-1.39962	amine oxidase, copper containing 3 (vascular adhesion protein 1)	Aoc3	Aoc3
Bmp6	25644	-0.652213	bone morphogenetic protein 6		Bmp6		Bmp6
Cadps2	312166	0.564906	Ca++-dependent secretion activator 2		Cadps2
Casp4	114555	1.06846	caspase 4, apoptosis-related cysteine peptidase		Casp4
Cbs	24250	0.535476	cystathionine beta synthase	Cbs	Cbs
Chi3l1	89824	-1.35645	chitinase 3-like 1 (cartilage glycoprotein-39)	Chi3l1	Chi3l1
Col1a1	29393	-0.73131	collagen, type I, alpha 1	Col1a1	Col1a1
Col3a1	84032	-1.07703	collagen, type III, alpha 1	Col3a1	Col3a1
Cyp11a1	29680	2.54792	cytochrome P450, family 11, subfamily a, polypeptide 1	Cyp11a1	Cyp11a1
Cyp11b2	24294	1.11962	cytochrome P450, family 11, subfamily b, polypeptide 2	Cyp11b2	Cyp11b2
F2r	25439	0.80871	coagulation factor II (thrombin) receptor	F2r	F2r		F2r
Fmod	64507	-1.12394	fibromodulin
Fn1	25661	-1.30489	fibronectin 1	Fn1	Fn1
Gpx3	64317	0.71214	glutathione peroxidase 3
Gsta3	494500	0.602416	glutathione S-transferase A3
Gucy1a3	497757	-0.694235	guanylate cyclase 1, soluble, alpha 3	Gucy1a3	Gucy1a3
Igf2	24483	-0.925767	insulin-like growth factor 2		Igf2	Igf2	Igf2
Igfbp2	25662	-0.514836	insulin-like growth factor binding protein 2	Igfbp2	Igfbp2
Il16	116996	1.21607	interleukin 16		Il16
Il18	29197	-1.28962	interleukin 18	Il18	Il18		Il18
Ltbp1	59107	-0.716986	latent transforming growth factor beta binding protein 1		Ltbp1		Ltbp1
Lyz2	25211	-0.594608	lysozyme 2
Mgmt	25332	-0.962441	O-6-methylguanine-DNA methyltransferase		Mgmt
Mx2	286918	-1.49173	myxovirus (influenza virus) resistance 2
Nfkbil1	361794	0.961262	nuclear factor of kappa light polypeptide gene enhancer in B-cells inhibitor-like 1					Nfkbil1
Rbp4	25703	-1.47944	retinol binding protein 4, plasma		Rbp4
Rmi1	306734	0.678095	RMI1, RecQ mediated genome instability 1, homolog (S, cerevisiae)
Rpl17	291434	-0.655185	ribosomal protein L17
RT1-S3	294228	-2.02331	RT1 class Ib, locus S3
Sema3b	363142	-0.715632	sema domain, immunoglobulin domain (Ig), short basic domain, secreted, (semaphorin) 3B
Slc7a2	64554	-0.616196	solute carrier family 7 (cationic amino acid transporter, y+ system), member 2
Star	25557	2.4859	steroidogenic acute regulatory protein					Star
Tlr3	364594	0.960557	toll-like receptor 3	Tlr3	Tlr3
		aldosterone biosynthetic process
Bmp6	25644	-0.652213	bone morphogenetic protein 6		Bmp6		Bmp6
Cyp11b1	500892	1.11962	cytochrome P450, family 11, subfamily b, polypeptide 1	Cyp11b1
Cyp11b2	24294	1.11962	cytochrome P450, family 11, subfamily b, polypeptide 2	Cyp11b2	Cyp11b2
		response to steroid hormone
Abcg2	312382	1.83684	ATP-binding cassette, subfamily G (WHITE), member 2		Abcg2
Bmp6	25644	-0.652213	bone morphogenetic protein 6		Bmp6		Bmp6
Col1a1	29393	-0.73131	collagen, type I, alpha 1	Col1a1	Col1a1
Cyp11a1	29680	2.54792	cytochrome P450, family 11, subfamily a, polypeptide 1	Cyp11a1	Cyp11a1
Cyp11b1	500892	1.11962	cytochrome P450, family 11, subfamily b, polypeptide 1	Cyp11b1
Fn1	25661	-1.30489	fibronectin 1	Fn1	Fn1
Gpx3	64317	0.71214	glutathione peroxidase 3
Igfbp2	25662	-0.514836	insulin-like growth factor binding protein 2	Igfbp2	Igfbp2
Lcat	24530	-1.2044	lecithin cholesterol acyltransferase
Paqr5	315741	0.770532	progestin and adipoQ receptor family member V
Ptgds	25526	-0.739402	prostaglandin D2 synthase (brain)	Ptgds	Ptgds
Star	25557	2.4859	steroidogenic acute regulatory protein					Star
Sult1a1	83783	-0.852878	sulfotransferase family, cytosolic, 1A, phenol-preferring, member 1		Sult1a1
		cellular response to chemical stimulus
Abcg2	312382	1.83684	ATP-binding cassette, subfamily G (WHITE), member 2		Abcg2
Acer2	313339	0.718831	alkaline ceramidase 2
Adcy2	81636	0.553698	adenylate cyclase 2 (brain)
Aldh1a2	116676	-0.674309	aldehyde dehydrogenase 1 family, member A2		Aldh1a2
Bgn	25181	-0.664129	biglycan
Bmp6	25644	-0.652213	bone morphogenetic protein 6		Bmp6		Bmp6
Casp4	114555	1.06846	caspase 4, apoptosis-related cysteine peptidase		Casp4
Cbs	24250	0.535476	cystathionine beta synthase	Cbs	Cbs
Chi3l1	89824	-1.35645	chitinase 3-like 1 (cartilage glycoprotein-39)	Chi3l1	Chi3l1
Clca1	308015	-1.43494	chloride channel accessory 1
Col1a1	29393	-0.73131	collagen, type I, alpha 1	Col1a1	Col1a1
Col3a1	84032	-1.07703	collagen, type III, alpha 1	Col3a1	Col3a1
Cyp11a1	29680	2.54792	cytochrome P450, family 11, subfamily a, polypeptide 1	Cyp11a1	Cyp11a1
Cyp11b1	500892	1.11962	cytochrome P450, family 11, subfamily b, polypeptide 1	Cyp11b1
Cyp11b2	24294	1.11962	cytochrome P450, family 11, subfamily b, polypeptide 2	Cyp11b2	Cyp11b2
Fn1	25661	-1.30489	fibronectin 1	Fn1	Fn1
Gsta3	494500	0.602416	glutathione S-transferase A3
Gstm2	24424	-1.09763	glutathione S-transferase mu 2	Gstm2	Gstm2
Gstm4	499689	-1.9457	glutathione S-transferase mu 4
Igf2	24483	-0.925767	insulin-like growth factor 2		Igf2	Igf2	Igf2
Igfbp2	25662	-0.514836	insulin-like growth factor binding protein 2	Igfbp2	Igfbp2
Il16	116996	1.21607	interleukin 16		Il16
Il18	29197	-1.28962	interleukin 18	Il18	Il18		Il18
Il3ra	246144	-0.717803	interleukin 3 receptor, alpha
Irf7	293624	1.02213	interferon regulatory factor 7					Irf7
Itpr1	25262	0.788939	inositol 1,4,5-trisphosphate receptor, type 1		Itpr1
Lgals1	56646	0.546434	lectin, galactoside-binding, soluble, 1
Ltbp1	59107	-0.716986	latent transforming growth factor beta binding protein 1		Ltbp1		Ltbp1
Mcm7	288532	0.798624	minichromosome maintenance complex component 7		Mcm7			Mcm7
Mgmt	25332	-0.962441	O-6-methylguanine-DNA methyltransferase		Mgmt
Neurod1	29458	2.09609	neurogenic differentiation 1					Neurod1
Nfkbil1	361794	0.961262	nuclear factor of kappa light polypeptide gene enhancer in B-cells inhibitor-like 1					Nfkbil1
P2rx4	29659	-0.87623	purinergic receptor P2X, ligand-gated ion channel 4		P2rx4
P2ry12	64803	0.660314	purinergic receptor P2Y, G-protein coupled, 12		P2ry12
Paqr5	315741	0.770532	progestin and adipoQ receptor family member V
Sdf2l1	680945	-0.955684	stromal cell-derived factor 2-like 1
Star	25557	2.4859	steroidogenic acute regulatory protein					Star
Sult1a1	83783	-0.852878	sulfotransferase family, cytosolic, 1A, phenol-preferring, member 1		Sult1a1
Tlr3	364594	0.960557	toll-like receptor 3	Tlr3	Tlr3
		organic substance transport
Abcg2	312382	1.83684	ATP-binding cassette, subfamily G (WHITE), member 2		Abcg2
Aoc3	29473	-1.39962	amine oxidase, copper containing 3 (vascular adhesion protein 1)	Aoc3	Aoc3
Atp10a	365266	-0.751702	ATPase, class V, type 10A		Atp10a
Bmp6	25644	-0.652213	bone morphogenetic protein 6		Bmp6		Bmp6
Casp4	114555	1.06846	caspase 4, apoptosis-related cysteine peptidase		Casp4
Cbln1	498922	0.556477	cerebellin 1 precursor
Cckbr	25706	-1.24681	cholecystokinin B receptor		Cckbr
Chi3l1	89824	-1.35645	chitinase 3-like 1 (cartilage glycoprotein-39)	Chi3l1	Chi3l1
Col1a1	29393	-0.73131	collagen, type I, alpha 1	Col1a1	Col1a1
Exph5	315663	1.17139	exophilin 5
F2r	25439	0.80871	coagulation factor II (thrombin) receptor	F2r	F2r		F2r
Flna	293860	-0.584413	filamin A, alpha		Flna
Fn1	25661	-1.30489	fibronectin 1	Fn1	Fn1
Grm2	24415	-2.74492	glutamate receptor, metabotropic 2		Grm2
Ifi27	170512	0.856226	interferon, alpha-inducible protein 27
Il18	29197	-1.28962	interleukin 18	Il18	Il18		Il18
Itpr1	25262	0.788939	inositol 1,4,5-trisphosphate receptor, type 1		Itpr1
Lcat	24530	-1.2044	lecithin cholesterol acyltransferase
Mal	25263	-0.779535	mal, T-cell differentiation protein		Mal			Mal
Neurod1	29458	2.09609	neurogenic differentiation 1					Neurod1
P2ry12	64803	0.660314	purinergic receptor P2Y, G-protein coupled, 12		P2ry12
Pla2g3	289733	-0.837891	phospholipase A2, group III
Rbp4	25703	-1.47944	retinol binding protein 4, plasma		Rbp4
RT1-S3	294228	-2.02331	RT1 class Ib, locus S3
Rufy1	360521	-0.615921	RUN and FYVE domain containing 1
Slc13a3	64846	-0.548902	solute carrier family 13 (sodium-dependent dicarboxylate transporter), member 3
Slc1a6	84012	1.0707	solute carrier family 1 (high affinity aspartate/glutamate transporter), member 6
Slc22a2	29503	1.06875	solute carrier family 22 (organic cation transporter), member 2
Slc35d3	308717	-1.11789	solute carrier family 35, member D3
Slc6a13	171163	-0.789573	solute carrier family 6 (neurotransmitter transporter, GABA), member 13
Slc7a15	298873	-2.72146	solute carrier family 7 (cationic amino acid transporter, y+ system), member 15
Slc7a2	64554	-0.616196	solute carrier family 7 (cationic amino acid transporter, y+ system), member 2
Star	25557	2.4859	steroidogenic acute regulatory protein					Star
Thoc3	290519	0.631294	THO complex 3
Tlr3	364594	0.960557	toll-like receptor 3	Tlr3	Tlr3
Ttr	24856	-2.8034	transthyretin		Ttr		Ttr
		response to vitamin
Abcg2	312382	1.83684	ATP-binding cassette, subfamily G (WHITE), member 2		Abcg2
Aldh1a2	116676	-0.674309	aldehyde dehydrogenase 1 family, member A2		Aldh1a2
Cbs	24250	0.535476	cystathionine beta synthase	Cbs	Cbs
Col1a1	29393	-0.73131	collagen, type I, alpha 1	Col1a1	Col1a1
Cyp11a1	29680	2.54792	cytochrome P450, family 11, subfamily a, polypeptide 1	Cyp11a1	Cyp11a1
Ltbp1	59107	-0.716986	latent transforming growth factor beta binding protein 1		Ltbp1		Ltbp1
Mgmt	25332	-0.962441	O-6-methylguanine-DNA methyltransferase		Mgmt
		glucocorticoid biosynthetic process
Cyp11a1	29680	2.54792	cytochrome P450, family 11, subfamily a, polypeptide 1	Cyp11a1	Cyp11a1
Cyp11b1	500892	1.11962	cytochrome P450, family 11, subfamily b, polypeptide 1	Cyp11b1
Cyp11b2	24294	1.11962	cytochrome P450, family 11, subfamily b, polypeptide 2	Cyp11b2	Cyp11b2
		lipid homeostasis
Acadsb	25618	-0.606475	acyl-CoA dehydrogenase, short/branched chain		Acadsb
Ephx2	65030	4.22838	epoxide hydrolase 2, cytoplasmic	Ephx2	Ephx2		Ephx2
Il18	29197	-1.28962	interleukin 18	Il18	Il18		Il18
Lcat	24530	-1.2044	lecithin cholesterol acyltransferase
Pkp2	287925	1.23432	plakophilin 2
Pnpla1	361812	-2.93651	patatin-like phospholipase domain containing 1
		collagen biosynthetic process
Col1a1	29393	-0.73131	collagen, type I, alpha 1	Col1a1	Col1a1
F2r	25439	0.80871	coagulation factor II (thrombin) receptor	F2r	F2r		F2r
Il18	29197	-1.28962	interleukin 18	Il18	Il18		Il18
Ltbp1	59107	-0.716986	latent transforming growth factor beta binding protein 1		Ltbp1		Ltbp1
		vascular process in circulatory system
Acta2	81633	-0.741021	smooth muscle alpha-actin		Acta2
Cbs	24250	0.535476	cystathionine beta synthase	Cbs	Cbs
F2r	25439	0.80871	coagulation factor II (thrombin) receptor	F2r	F2r		F2r
Gucy1a3	497757	-0.694235	guanylate cyclase 1, soluble, alpha 3	Gucy1a3	Gucy1a3
Il18	29197	-1.28962	interleukin 18	Il18	Il18		Il18
Npr1	24603	-0.612823	natriuretic peptide receptor A/guanylate cyclase A (atrionatriuretic peptide receptor A	Npr1
P2rx4	29659	-0.87623	purinergic receptor P2X, ligand-gated ion channel 4		P2rx4
		regulation of muscle contraction
F2r	25439	0.80871	coagulation factor II (thrombin) receptor	F2r	F2r		F2r
Gucy1a3	497757	-0.694235	guanylate cyclase 1, soluble, alpha 3	Gucy1a3	Gucy1a3
P2rx4	29659	-0.87623	purinergic receptor P2X, ligand-gated ion channel 4		P2rx4
Pkp2	287925	1.23432	plakophilin 2
Tnnt1	171409	-3.35309	troponin T type 1 (skeletal, slow)
Tnnt2	24837	-1.20876	troponin T type 2 (cardiac)
		blood vessel remodeling
Bgn	25181	-0.664129	biglycan
Cbs	24250	0.535476	cystathionine beta synthase	Cbs	Cbs
Flna	293860	-0.584413	filamin A, alpha		Flna
Il18	29197	-1.28962	interleukin 18	Il18	Il18		Il18
		response to inorganic substance
Abcg2	312382	1.83684	ATP-binding cassette, subfamily G (WHITE), member 2		Abcg2
Bmp6	25644	-0.652213	bone morphogenetic protein 6		Bmp6		Bmp6
Col1a1	29393	-0.73131	collagen, type I, alpha 1	Col1a1	Col1a1
Cryab	25420	-0.870688	crystallin, alpha B
Cyp11a1	29680	2.54792	cytochrome P450, family 11, subfamily a, polypeptide 1	Cyp11a1	Cyp11a1
Fn1	25661	-1.30489	fibronectin 1	Fn1	Fn1
Gpx3	64317	0.71214	glutathione peroxidase 3
Gstm2	24424	-1.09763	glutathione S-transferase mu 2	Gstm2	Gstm2
Hba2	360504	0.575484	hemoglobin alpha 2 chain
Igfbp2	25662	-0.514836	insulin-like growth factor binding protein 2	Igfbp2	Igfbp2
Il18	29197	-1.28962	interleukin 18	Il18	Il18		Il18
Lcat	24530	-1.2044	lecithin cholesterol acyltransferase
Star	25557	2.4859	steroidogenic acute regulatory protein					Star
Tnnt2	24837	-1.20876	troponin T type 2 (cardiac)
		response to folic acid
Abcg2	312382	1.83684	ATP-binding cassette, subfamily G (WHITE), member 2		Abcg2
Cbs	24250	0.535476	cystathionine beta synthase	Cbs	Cbs
Mgmt	25332	-0.962441	O-6-methylguanine-DNA methyltransferase		Mgmt
		response to hormone
Abcg2	312382	1.83684	ATP-binding cassette, subfamily G (WHITE), member 2		Abcg2
Bmp6	25644	-0.652213	bone morphogenetic protein 6		Bmp6		Bmp6
Cckbr	25706	-1.24681	cholecystokinin B receptor		Cckbr
Col1a1	29393	-0.73131	collagen, type I, alpha 1	Col1a1	Col1a1
Cyp11a1	29680	2.54792	cytochrome P450, family 11, subfamily a, polypeptide 1	Cyp11a1	Cyp11a1
Cyp11b1	500892	1.11962	cytochrome P450, family 11, subfamily b, polypeptide 1	Cyp11b1
Cyp11b2	24294	1.11962	cytochrome P450, family 11, subfamily b, polypeptide 2	Cyp11b2	Cyp11b2
Fn1	25661	-1.30489	fibronectin 1	Fn1	Fn1
Gpx3	64317	0.71214	glutathione peroxidase 3
Igf2	24483	-0.925767	insulin-like growth factor 2		Igf2	Igf2	Igf2
Igfbp2	25662	-0.514836	insulin-like growth factor binding protein 2	Igfbp2	Igfbp2
Il18	29197	-1.28962	interleukin 18	Il18	Il18		Il18
Lcat	24530	-1.2044	lecithin cholesterol acyltransferase
Ltbp1	59107	-0.716986	latent transforming growth factor beta binding protein 1		Ltbp1		Ltbp1
Paqr5	315741	0.770532	progestin and adipoQ receptor family member V
Ptgds	25526	-0.739402	prostaglandin D2 synthase (brain)	Ptgds	Ptgds
Rbp4	25703	-1.47944	retinol binding protein 4, plasma		Rbp4
Star	25557	2.4859	steroidogenic acute regulatory protein					Star
Sult1a1	83783	-0.852878	sulfotransferase family, cytosolic, 1A, phenol-preferring, member 1		Sult1a1
		cholesterol metabolic process
Cyp11a1	29680	2.54792	cytochrome P450, family 11, subfamily a, polypeptide 1	Cyp11a1	Cyp11a1
Cyp11b1	500892	1.11962	cytochrome P450, family 11, subfamily b, polypeptide 1	Cyp11b1
Cyp11b2	24294	1.11962	cytochrome P450, family 11, subfamily b, polypeptide 2	Cyp11b2	Cyp11b2
Lcat	24530	-1.2044	lecithin cholesterol acyltransferase
Star	25557	2.4859	steroidogenic acute regulatory protein					Star
		amino acid transport
Slc13a3	64846	-0.548902	solute carrier family 13 (sodium-dependent dicarboxylate transporter), member 3
Slc1a6	84012	1.0707	solute carrier family 1 (high affinity aspartate/glutamate transporter), member 6
Slc6a13	171163	-0.789573	solute carrier family 6 (neurotransmitter transporter, GABA), member 13
Slc7a15	298873	-2.72146	solute carrier family 7 (cationic amino acid transporter, y+ system), member 15
Slc7a2	64554	-0.616196	solute carrier family 7 (cationic amino acid transporter, y+ system), member 2
		response to oxidative stress
Aldh1a1	24188	0.513517	aldehyde dehydrogenase 1 family, member A1		Aldh1a1
Col1a1	29393	-0.73131	collagen, type I, alpha 1	Col1a1	Col1a1
Cryab	25420	-0.870688	crystallin, alpha B
Cyp11a1	29680	2.54792	cytochrome P450, family 11, subfamily a, polypeptide 1	Cyp11a1	Cyp11a1
Ercc2	308415	-2.96205	excision repair cross-complementing rodent repair deficiency, complementation group 2		Ercc2			Ercc2
Fn1	25661	-1.30489	fibronectin 1	Fn1	Fn1
Gpx3	64317	0.71214	glutathione peroxidase 3
Hba2	360504	0.575484	hemoglobin alpha 2 chain
Il18	29197	-1.28962	interleukin 18	Il18	Il18		Il18
Mgmt	25332	-0.962441	O-6-methylguanine-DNA methyltransferase		Mgmt
Star	25557	2.4859	steroidogenic acute regulatory protein					Star
		response to nitrogen compound
Abcg2	312382	1.83684	ATP-binding cassette, subfamily G (WHITE), member 2		Abcg2
Casp4	114555	1.06846	caspase 4, apoptosis-related cysteine peptidase		Casp4
Cbs	24250	0.535476	cystathionine beta synthase	Cbs	Cbs
Cckbr	25706	-1.24681	cholecystokinin B receptor		Cckbr
Col1a1	29393	-0.73131	collagen, type I, alpha 1	Col1a1	Col1a1
Col3a1	84032	-1.07703	collagen, type III, alpha 1	Col3a1	Col3a1
Cyp11a1	29680	2.54792	cytochrome P450, family 11, subfamily a, polypeptide 1	Cyp11a1	Cyp11a1
Cyp11b1	500892	1.11962	cytochrome P450, family 11, subfamily b, polypeptide 1	Cyp11b1
Cyp11b2	24294	1.11962	cytochrome P450, family 11, subfamily b, polypeptide 2	Cyp11b2	Cyp11b2
Fn1	25661	-1.30489	fibronectin 1	Fn1	Fn1
Gstm2	24424	-1.09763	glutathione S-transferase mu 2	Gstm2	Gstm2
Igf2	24483	-0.925767	insulin-like growth factor 2		Igf2	Igf2	Igf2
Il18	29197	-1.28962	interleukin 18	Il18	Il18		Il18
Itpr1	25262	0.788939	inositol 1,4,5-trisphosphate receptor, type 1		Itpr1
Mgmt	25332	-0.962441	O-6-methylguanine-DNA methyltransferase		Mgmt
P2rx4	29659	-0.87623	purinergic receptor P2X, ligand-gated ion channel 4		P2rx4
P2ry12	64803	0.660314	purinergic receptor P2Y, G-protein coupled, 12		P2ry12
Rbp4	25703	-1.47944	retinol binding protein 4, plasma		Rbp4
Star	25557	2.4859	steroidogenic acute regulatory protein					Star
Tlr3	364594	0.960557	toll-like receptor 3	Tlr3	Tlr3
		muscle contraction
Acta2	81633	-0.741021	smooth muscle alpha-actin		Acta2
F2r	25439	0.80871	coagulation factor II (thrombin) receptor	F2r	F2r		F2r
Gucy1a3	497757	-0.694235	guanylate cyclase 1, soluble, alpha 3	Gucy1a3	Gucy1a3
Myh11	24582	-0.510676	myosin, heavy chain 11, smooth muscle		Myh11
P2rx4	29659	-0.87623	purinergic receptor P2X, ligand-gated ion channel 4		P2rx4
Pkp2	287925	1.23432	plakophilin 2
Tnnt1	171409	-3.35309	troponin T type 1 (skeletal, slow)
Tnnt2	24837	-1.20876	troponin T type 2 (cardiac)
		response to endogenous stimulus
Abcg2	312382	1.83684	ATP-binding cassette, subfamily G (WHITE), member 2		Abcg2
Bmp6	25644	-0.652213	bone morphogenetic protein 6		Bmp6		Bmp6
Casp4	114555	1.06846	caspase 4, apoptosis-related cysteine peptidase		Casp4
Cbs	24250	0.535476	cystathionine beta synthase	Cbs	Cbs
Cckbr	25706	-1.24681	cholecystokinin B receptor		Cckbr
Col1a1	29393	-0.73131	collagen, type I, alpha 1	Col1a1	Col1a1
Col3a1	84032	-1.07703	collagen, type III, alpha 1	Col3a1	Col3a1
Cyp11a1	29680	2.54792	cytochrome P450, family 11, subfamily a, polypeptide 1	Cyp11a1	Cyp11a1
Cyp11b1	500892	1.11962	cytochrome P450, family 11, subfamily b, polypeptide 1	Cyp11b1
Cyp11b2	24294	1.11962	cytochrome P450, family 11, subfamily b, polypeptide 2	Cyp11b2	Cyp11b2
Fn1	25661	-1.30489	fibronectin 1	Fn1	Fn1
Gpx3	64317	0.71214	glutathione peroxidase 3
Gstm2	24424	-1.09763	glutathione S-transferase mu 2	Gstm2	Gstm2
Igf2	24483	-0.925767	insulin-like growth factor 2		Igf2	Igf2	Igf2
Igfbp2	25662	-0.514836	insulin-like growth factor binding protein 2	Igfbp2	Igfbp2
Il18	29197	-1.28962	interleukin 18	Il18	Il18		Il18
Itpr1	25262	0.788939	inositol 1,4,5-trisphosphate receptor, type 1		Itpr1
Lcat	24530	-1.2044	lecithin cholesterol acyltransferase
Ltbp1	59107	-0.716986	latent transforming growth factor beta binding protein 1		Ltbp1		Ltbp1
Mcm7	288532	0.798624	minichromosome maintenance complex component 7		Mcm7			Mcm7
Mgmt	25332	-0.962441	O-6-methylguanine-DNA methyltransferase		Mgmt
P2rx4	29659	-0.87623	purinergic receptor P2X, ligand-gated ion channel 4		P2rx4
P2ry12	64803	0.660314	purinergic receptor P2Y, G-protein coupled, 12		P2ry12
Paqr5	315741	0.770532	progestin and adipoQ receptor family member V
Ptgds	25526	-0.739402	prostaglandin D2 synthase (brain)	Ptgds	Ptgds
Rbp4	25703	-1.47944	retinol binding protein 4, plasma		Rbp4
Star	25557	2.4859	steroidogenic acute regulatory protein					Star
Sult1a1	83783	-0.852878	sulfotransferase family, cytosolic, 1A, phenol-preferring, member 1		Sult1a1
		secretion
Bmp6	25644	-0.652213	bone morphogenetic protein 6		Bmp6		Bmp6
Cadps2	312166	0.564906	Ca++-dependent secretion activator 2		Cadps2
Casp4	114555	1.06846	caspase 4, apoptosis-related cysteine peptidase		Casp4
Cbln1	498922	0.556477	cerebellin 1 precursor
Cckbr	25706	-1.24681	cholecystokinin B receptor		Cckbr
Chi3l1	89824	-1.35645	chitinase 3-like 1 (cartilage glycoprotein-39)	Chi3l1	Chi3l1
Exph5	315663	1.17139	exophilin 5
F2r	25439	0.80871	coagulation factor II (thrombin) receptor	F2r	F2r		F2r
Fn1	25661	-1.30489	fibronectin 1	Fn1	Fn1
Grm2	24415	-2.74492	glutamate receptor, metabotropic 2		Grm2
Itpr1	25262	0.788939	inositol 1,4,5-trisphosphate receptor, type 1		Itpr1
Jhy	315578	-2.80177	junctional cadherin complex regulator
Mertk	65037	-0.609954	c-mer proto-oncogene tyrosine kinase
Neurod1	29458	2.09609	neurogenic differentiation 1					Neurod1
P2ry12	64803	0.660314	purinergic receptor P2Y, G-protein coupled, 12		P2ry12
Pla2g3	289733	-0.837891	phospholipase A2, group III
Rbp4	25703	-1.47944	retinol binding protein 4, plasma		Rbp4
RT1-S3	294228	-2.02331	RT1 class Ib, locus S3
Sdc4	24771	0.528033	syndecan 4
		regulation of cell adhesion
Acer2	313339	0.718831	alkaline ceramidase 2
Col1a1	29393	-0.73131	collagen, type I, alpha 1	Col1a1	Col1a1
Epb41l4b	500464	0.80526	erythrocyte protein band 4,1-like 4b
Flna	293860	-0.584413	filamin A, alpha		Flna
Fn1	25661	-1.30489	fibronectin 1	Fn1	Fn1
Igf2	24483	-0.925767	insulin-like growth factor 2		Igf2	Igf2	Igf2
Igfbp2	25662	-0.514836	insulin-like growth factor binding protein 2	Igfbp2	Igfbp2
Il18	29197	-1.28962	interleukin 18	Il18	Il18		Il18
Lgals1	56646	0.546434	lectin, galactoside-binding, soluble, 1
RT1-S3	294228	-2.02331	RT1 class Ib, locus S3
Sdc4	24771	0.528033	syndecan 4
Vtn	29169	-0.548381	vitronectin		Vtn
Zbtb16	353227	-0.836177	zinc finger and BTB domain containing 16		Zbtb16			Zbtb16
		chemical homeostasis
Acadsb	25618	-0.606475	acyl-CoA dehydrogenase, short/branched chain		Acadsb
Bmp6	25644	-0.652213	bone morphogenetic protein 6		Bmp6		Bmp6
Cckbr	25706	-1.24681	cholecystokinin B receptor		Cckbr
Ephx2	65030	4.22838	epoxide hydrolase 2, cytoplasmic	Ephx2	Ephx2		Ephx2
F2r	25439	0.80871	coagulation factor II (thrombin) receptor	F2r	F2r		F2r
Fn1	25661	-1.30489	fibronectin 1	Fn1	Fn1
Grhl3	298555	1.37393	grainyhead-like 3 (Drosophila)					Grhl3
Gstm2	24424	-1.09763	glutathione S-transferase mu 2	Gstm2	Gstm2
Il18	29197	-1.28962	interleukin 18	Il18	Il18		Il18
Itpr1	25262	0.788939	inositol 1,4,5-trisphosphate receptor, type 1		Itpr1
Lcat	24530	-1.2044	lecithin cholesterol acyltransferase
Lgals1	56646	0.546434	lectin, galactoside-binding, soluble, 1
Neurod1	29458	2.09609	neurogenic differentiation 1					Neurod1
P2rx4	29659	-0.87623	purinergic receptor P2X, ligand-gated ion channel 4		P2rx4
Pkp2	287925	1.23432	plakophilin 2
Pnpla1	361812	-2.93651	patatin-like phospholipase domain containing 1
Rbp4	25703	-1.47944	retinol binding protein 4, plasma		Rbp4
Rmi1	306734	0.678095	RMI1, RecQ mediated genome instability 1, homolog (S, cerevisiae)
Star	25557	2.4859	steroidogenic acute regulatory protein					Star
		regulation of transport
Abcg2	312382	1.83684	ATP-binding cassette, subfamily G (WHITE), member 2		Abcg2
Aoc3	29473	-1.39962	amine oxidase, copper containing 3 (vascular adhesion protein 1)	Aoc3	Aoc3
Bmp6	25644	-0.652213	bone morphogenetic protein 6		Bmp6		Bmp6
Cadps2	312166	0.564906	Ca++-dependent secretion activator 2		Cadps2
Casp4	114555	1.06846	caspase 4, apoptosis-related cysteine peptidase		Casp4
Cckbr	25706	-1.24681	cholecystokinin B receptor		Cckbr
Cryab	25420	-0.870688	crystallin, alpha B
Exph5	315663	1.17139	exophilin 5
F2r	25439	0.80871	coagulation factor II (thrombin) receptor	F2r	F2r		F2r
Flna	293860	-0.584413	filamin A, alpha		Flna
Fn1	25661	-1.30489	fibronectin 1	Fn1	Fn1
Grm2	24415	-2.74492	glutamate receptor, metabotropic 2		Grm2
Gstm2	24424	-1.09763	glutathione S-transferase mu 2	Gstm2	Gstm2
Ifi27	170512	0.856226	interferon, alpha-inducible protein 27
Il18	29197	-1.28962	interleukin 18	Il18	Il18		Il18
Itpr1	25262	0.788939	inositol 1,4,5-trisphosphate receptor, type 1		Itpr1
Mertk	65037	-0.609954	c-mer proto-oncogene tyrosine kinase
P2rx4	29659	-0.87623	purinergic receptor P2X, ligand-gated ion channel 4		P2rx4
P2ry12	64803	0.660314	purinergic receptor P2Y, G-protein coupled, 12		P2ry12
Pkp2	287925	1.23432	plakophilin 2
Rbp4	25703	-1.47944	retinol binding protein 4, plasma		Rbp4
RT1-S3	294228	-2.02331	RT1 class Ib, locus S3
Rufy1	360521	-0.615921	RUN and FYVE domain containing 1
Sdc4	24771	0.528033	syndecan 4
Slc35d3	308717	-1.11789	solute carrier family 35, member D3
Tlr3	364594	0.960557	toll-like receptor 3	Tlr3	Tlr3
Tnnt2	24837	-1.20876	troponin T type 2 (cardiac)
Vtn	29169	-0.548381	vitronectin		Vtn
		response to abiotic stimulus
Bmp6	25644	-0.652213	bone morphogenetic protein 6		Bmp6		Bmp6
Casp4	114555	1.06846	caspase 4, apoptosis-related cysteine peptidase		Casp4
Cbs	24250	0.535476	cystathionine beta synthase	Cbs	Cbs
Chi3l1	89824	-1.35645	chitinase 3-like 1 (cartilage glycoprotein-39)	Chi3l1	Chi3l1
Clca1	308015	-1.43494	chloride channel accessory 1
Col1a1	29393	-0.73131	collagen, type I, alpha 1	Col1a1	Col1a1
Col3a1	84032	-1.07703	collagen, type III, alpha 1	Col3a1	Col3a1
Cryab	25420	-0.870688	crystallin, alpha B
Cyp11a1	29680	2.54792	cytochrome P450, family 11, subfamily a, polypeptide 1	Cyp11a1	Cyp11a1
Cyp11b2	24294	1.11962	cytochrome P450, family 11, subfamily b, polypeptide 2	Cyp11b2	Cyp11b2
Ercc2	308415	-2.96205	excision repair cross-complementing rodent repair deficiency, complementation group 2		Ercc2			Ercc2
Igf2	24483	-0.925767	insulin-like growth factor 2		Igf2	Igf2	Igf2
Igfbp2	25662	-0.514836	insulin-like growth factor binding protein 2	Igfbp2	Igfbp2
Il18	29197	-1.28962	interleukin 18	Il18	Il18		Il18
Itpr1	25262	0.788939	inositol 1,4,5-trisphosphate receptor, type 1		Itpr1
Ltbp1	59107	-0.716986	latent transforming growth factor beta binding protein 1		Ltbp1		Ltbp1
Mgmt	25332	-0.962441	O-6-methylguanine-DNA methyltransferase		Mgmt
Rbp4	25703	-1.47944	retinol binding protein 4, plasma		Rbp4
Serpinb6	291085	0.826888	serpin peptidase inhibitor, clade B (ovalbumin), member 6
Star	25557	2.4859	steroidogenic acute regulatory protein					Star
Tlr3	364594	0.960557	toll-like receptor 3	Tlr3	Tlr3
		regulation of immune system process
Aoc3	29473	-1.39962	amine oxidase, copper containing 3 (vascular adhesion protein 1)	Aoc3	Aoc3
Col3a1	84032	-1.07703	collagen, type III, alpha 1	Col3a1	Col3a1
Hoxb8	24457	1.04329	homeo box B8		Hoxb8			Hoxb8
Igf2	24483	-0.925767	insulin-like growth factor 2		Igf2	Igf2	Igf2
Igfbp2	25662	-0.514836	insulin-like growth factor binding protein 2	Igfbp2	Igfbp2
Il18	29197	-1.28962	interleukin 18	Il18	Il18		Il18
Irf7	293624	1.02213	interferon regulatory factor 7					Irf7
Itpr1	25262	0.788939	inositol 1,4,5-trisphosphate receptor, type 1		Itpr1
Lgals1	56646	0.546434	lectin, galactoside-binding, soluble, 1
Mertk	65037	-0.609954	c-mer proto-oncogene tyrosine kinase
Nfkbil1	361794	0.961262	nuclear factor of kappa light polypeptide gene enhancer in B-cells inhibitor-like 1					Nfkbil1
P2ry12	64803	0.660314	purinergic receptor P2Y, G-protein coupled, 12		P2ry12
Rbp4	25703	-1.47944	retinol binding protein 4, plasma		Rbp4
RGD1562378	500351	1.79009	histone H4 variant H4-v,1
RT1-A1	24973	1.07104	RT1 class Ia, locus A1
RT1-A2	24974	-1.93965	RT1 class Ia, locus A2
RT1-S3	294228	-2.02331	RT1 class Ib, locus S3
Slc7a2	64554	-0.616196	solute carrier family 7 (cationic amino acid transporter, y+ system), member 2
Tlr3	364594	0.960557	toll-like receptor 3	Tlr3	Tlr3
Zbtb16	353227	-0.836177	zinc finger and BTB domain containing 16		Zbtb16			Zbtb16
		regulation of blood vessel size
Acta2	81633	-0.741021	smooth muscle alpha-actin		Acta2
Cbs	24250	0.535476	cystathionine beta synthase	Cbs	Cbs
F2r	25439	0.80871	coagulation factor II (thrombin) receptor	F2r	F2r		F2r
Gucy1a3	497757	-0.694235	guanylate cyclase 1, soluble, alpha 3	Gucy1a3	Gucy1a3
Npr1	24603	-0.612823	natriuretic peptide receptor A/guanylate cyclase A (atrionatriuretic peptide receptor A	Npr1
P2rx4	29659	-0.87623	purinergic receptor P2X, ligand-gated ion channel 4		P2rx4
		oxidation-reduction process
Acadsb	25618	-0.606475	acyl-CoA dehydrogenase, short/branched chain		Acadsb
Aldh1a1	24188	0.513517	aldehyde dehydrogenase 1 family, member A1		Aldh1a1
Aldh1a2	116676	-0.674309	aldehyde dehydrogenase 1 family, member A2		Aldh1a2
Aoc3	29473	-1.39962	amine oxidase, copper containing 3 (vascular adhesion protein 1)	Aoc3	Aoc3
Cbr4	359725	0.884292	carbonyl reductase 4
Cyp11a1	29680	2.54792	cytochrome P450, family 11, subfamily a, polypeptide 1	Cyp11a1	Cyp11a1
Cyp11b1	500892	1.11962	cytochrome P450, family 11, subfamily b, polypeptide 1	Cyp11b1
Cyp11b2	24294	1.11962	cytochrome P450, family 11, subfamily b, polypeptide 2	Cyp11b2	Cyp11b2
Cyp2j10	313373	-0.791673	cytochrome P450, family 2, subfamily j, polypeptide 10
Cyp4x1	246767	-2.38242	cytochrome P450, family 4, subfamily x, polypeptide 1
Gpx3	64317	0.71214	glutathione peroxidase 3
Hao2	84029	1.49753	hydroxyacid oxidase 2 (long chain)
Igf2	24483	-0.925767	insulin-like growth factor 2		Igf2	Igf2	Igf2
Ndufa10l1	316632	1.62689	NADH dehydrogenase (ubiquinone 1 alpha subcomplex 10-like 1
Pyroxd2	309381	-2.4995	pyridine nucleotide-disulphide oxidoreductase domain 2
Retsat	246298	1.85932	retinol saturase (all trans retinol 13,14 reductase)		Retsat
Tp53i3	289138	1.26349	tumor protein p53 inducible protein 3
		response to hydrogen peroxide
Col1a1	29393	-0.73131	collagen, type I, alpha 1	Col1a1	Col1a1
Cryab	25420	-0.870688	crystallin, alpha B
Cyp11a1	29680	2.54792	cytochrome P450, family 11, subfamily a, polypeptide 1	Cyp11a1	Cyp11a1
Hba2	360504	0.575484	hemoglobin alpha 2 chain
Il18	29197	-1.28962	interleukin 18	Il18	Il18		Il18
Star	25557	2.4859	steroidogenic acute regulatory protein					Star
		regulation of cell migration
Aoc3	29473	-1.39962	amine oxidase, copper containing 3 (vascular adhesion protein 1)	Aoc3	Aoc3
Col1a1	29393	-0.73131	collagen, type I, alpha 1	Col1a1	Col1a1
Col3a1	84032	-1.07703	collagen, type III, alpha 1	Col3a1	Col3a1
Epb41l4b	500464	0.80526	erythrocyte protein band 4,1-like 4b
F2r	25439	0.80871	coagulation factor II (thrombin) receptor	F2r	F2r		F2r
Flna	293860	-0.584413	filamin A, alpha		Flna
Fn1	25661	-1.30489	fibronectin 1	Fn1	Fn1
Il18	29197	-1.28962	interleukin 18	Il18	Il18		Il18
P2ry12	64803	0.660314	purinergic receptor P2Y, G-protein coupled, 12		P2ry12
Pkp2	287925	1.23432	plakophilin 2
Reck	313488	-0.705898	reversion-inducing-cysteine-rich protein with kazal motifs
Sdc4	24771	0.528033	syndecan 4
Sema3b	363142	-0.715632	sema domain, immunoglobulin domain (Ig), short basic domain, secreted, (semaphorin) 3B
Vtn	29169	-0.548381	vitronectin		Vtn
		reactive oxygen species metabolic process
Cbs	24250	0.535476	cystathionine beta synthase	Cbs	Cbs
Cryab	25420	-0.870688	crystallin, alpha B
Gpx3	64317	0.71214	glutathione peroxidase 3
Hba2	360504	0.575484	hemoglobin alpha 2 chain
Il18	29197	-1.28962	interleukin 18	Il18	Il18		Il18
P2rx4	29659	-0.87623	purinergic receptor P2X, ligand-gated ion channel 4		P2rx4
Slc7a2	64554	-0.616196	solute carrier family 7 (cationic amino acid transporter, y+ system), member 2
		lipid biosynthetic process
Acer2	313339	0.718831	alkaline ceramidase 2
Aldh1a1	24188	0.513517	aldehyde dehydrogenase 1 family, member A1		Aldh1a1
Aldh1a2	116676	-0.674309	aldehyde dehydrogenase 1 family, member A2		Aldh1a2
Bmp6	25644	-0.652213	bone morphogenetic protein 6		Bmp6		Bmp6
Cbr4	359725	0.884292	carbonyl reductase 4
Cyp11a1	29680	2.54792	cytochrome P450, family 11, subfamily a, polypeptide 1	Cyp11a1	Cyp11a1
Cyp11b1	500892	1.11962	cytochrome P450, family 11, subfamily b, polypeptide 1	Cyp11b1
Cyp11b2	24294	1.11962	cytochrome P450, family 11, subfamily b, polypeptide 2	Cyp11b2	Cyp11b2
Igf2	24483	-0.925767	insulin-like growth factor 2		Igf2	Igf2	Igf2
Ptgds	25526	-0.739402	prostaglandin D2 synthase (brain)	Ptgds	Ptgds
Star	25557	2.4859	steroidogenic acute regulatory protein					Star
		tissue remodeling
Bgn	25181	-0.664129	biglycan
Cbs	24250	0.535476	cystathionine beta synthase	Cbs	Cbs
F2r	25439	0.80871	coagulation factor II (thrombin) receptor	F2r	F2r		F2r
Flna	293860	-0.584413	filamin A, alpha		Flna
Il18	29197	-1.28962	interleukin 18	Il18	Il18		Il18
Mertk	65037	-0.609954	c-mer proto-oncogene tyrosine kinase
		programmed cell death
Acer2	313339	0.718831	alkaline ceramidase 2
Aldh1a1	24188	0.513517	aldehyde dehydrogenase 1 family, member A1		Aldh1a1
Aldh1a2	116676	-0.674309	aldehyde dehydrogenase 1 family, member A2		Aldh1a2
Bmp6	25644	-0.652213	bone morphogenetic protein 6		Bmp6		Bmp6
Casp4	114555	1.06846	caspase 4, apoptosis-related cysteine peptidase		Casp4
Cbs	24250	0.535476	cystathionine beta synthase	Cbs	Cbs
Cckbr	25706	-1.24681	cholecystokinin B receptor		Cckbr
Chi3l1	89824	-1.35645	chitinase 3-like 1 (cartilage glycoprotein-39)	Chi3l1	Chi3l1
Cryab	25420	-0.870688	crystallin, alpha B
Ercc2	308415	-2.96205	excision repair cross-complementing rodent repair deficiency, complementation group 2		Ercc2			Ercc2
F2r	25439	0.80871	coagulation factor II (thrombin) receptor	F2r	F2r		F2r
Fhit	60398	2.11902	fragile histidine triad gene		Fhit
Flna	293860	-0.584413	filamin A, alpha		Flna
Fn1	25661	-1.30489	fibronectin 1	Fn1	Fn1
Il18	29197	-1.28962	interleukin 18	Il18	Il18		Il18
Itpr1	25262	0.788939	inositol 1,4,5-trisphosphate receptor, type 1		Itpr1
Lgals1	56646	0.546434	lectin, galactoside-binding, soluble, 1
Mal	25263	-0.779535	mal, T-cell differentiation protein		Mal			Mal
Mertk	65037	-0.609954	c-mer proto-oncogene tyrosine kinase
Mgmt	25332	-0.962441	O-6-methylguanine-DNA methyltransferase		Mgmt
Neurod1	29458	2.09609	neurogenic differentiation 1					Neurod1
P2rx4	29659	-0.87623	purinergic receptor P2X, ligand-gated ion channel 4		P2rx4
Sdf2l1	680945	-0.955684	stromal cell-derived factor 2-like 1
Star	25557	2.4859	steroidogenic acute regulatory protein					Star
Tlr3	364594	0.960557	toll-like receptor 3	Tlr3	Tlr3
Zbtb16	353227	-0.836177	zinc finger and BTB domain containing 16		Zbtb16			Zbtb16
		cellular response to interferon-gamma
Cyp11b1	500892	1.11962	cytochrome P450, family 11, subfamily b, polypeptide 1	Cyp11b1
Il18	29197	-1.28962	interleukin 18	Il18	Il18		Il18
Star	25557	2.4859	steroidogenic acute regulatory protein					Star
Tlr3	364594	0.960557	toll-like receptor 3	Tlr3	Tlr3
		nitrogen compound transport
Cckbr	25706	-1.24681	cholecystokinin B receptor		Cckbr
Itpr1	25262	0.788939	inositol 1,4,5-trisphosphate receptor, type 1		Itpr1
Neurod1	29458	2.09609	neurogenic differentiation 1					Neurod1
P2ry12	64803	0.660314	purinergic receptor P2Y, G-protein coupled, 12		P2ry12
Rbp4	25703	-1.47944	retinol binding protein 4, plasma		Rbp4
Slc13a3	64846	-0.548902	solute carrier family 13 (sodium-dependent dicarboxylate transporter), member 3
Slc1a6	84012	1.0707	solute carrier family 1 (high affinity aspartate/glutamate transporter), member 6
Slc22a2	29503	1.06875	solute carrier family 22 (organic cation transporter), member 2
Slc6a13	171163	-0.789573	solute carrier family 6 (neurotransmitter transporter, GABA), member 13
Slc7a15	298873	-2.72146	solute carrier family 7 (cationic amino acid transporter, y+ system), member 15
Slc7a2	64554	-0.616196	solute carrier family 7 (cationic amino acid transporter, y+ system), member 2
Thoc3	290519	0.631294	THO complex 3
Ttr	24856	-2.8034	transthyretin		Ttr		Ttr
		hindbrain development
Aldh1a2	116676	-0.674309	aldehyde dehydrogenase 1 family, member A2		Aldh1a2
Cbln1	498922	0.556477	cerebellin 1 precursor
Cbs	24250	0.535476	cystathionine beta synthase	Cbs	Cbs
Cyp11a1	29680	2.54792	cytochrome P450, family 11, subfamily a, polypeptide 1	Cyp11a1	Cyp11a1
Flna	293860	-0.584413	filamin A, alpha		Flna
Neurod1	29458	2.09609	neurogenic differentiation 1					Neurod1
		cellular response to lipopolysaccharide
Bmp6	25644	-0.652213	bone morphogenetic protein 6		Bmp6		Bmp6
Cyp11a1	29680	2.54792	cytochrome P450, family 11, subfamily a, polypeptide 1	Cyp11a1	Cyp11a1
Fn1	25661	-1.30489	fibronectin 1	Fn1	Fn1
Il18	29197	-1.28962	interleukin 18	Il18	Il18		Il18
Nfkbil1	361794	0.961262	nuclear factor of kappa light polypeptide gene enhancer in B-cells inhibitor-like 1					Nfkbil1
Star	25557	2.4859	steroidogenic acute regulatory protein					Star
		regulation of secretion by cell
Bmp6	25644	-0.652213	bone morphogenetic protein 6		Bmp6		Bmp6
Cadps2	312166	0.564906	Ca++-dependent secretion activator 2		Cadps2
Casp4	114555	1.06846	caspase 4, apoptosis-related cysteine peptidase		Casp4
Cckbr	25706	-1.24681	cholecystokinin B receptor		Cckbr
Exph5	315663	1.17139	exophilin 5
F2r	25439	0.80871	coagulation factor II (thrombin) receptor	F2r	F2r		F2r
Fn1	25661	-1.30489	fibronectin 1	Fn1	Fn1
Grm2	24415	-2.74492	glutamate receptor, metabotropic 2		Grm2
Itpr1	25262	0.788939	inositol 1,4,5-trisphosphate receptor, type 1		Itpr1
P2ry12	64803	0.660314	purinergic receptor P2Y, G-protein coupled, 12		P2ry12
Rbp4	25703	-1.47944	retinol binding protein 4, plasma		Rbp4
RT1-S3	294228	-2.02331	RT1 class Ib, locus S3
Sdc4	24771	0.528033	syndecan 4
		response to reactive oxygen species
Col1a1	29393	-0.73131	collagen, type I, alpha 1	Col1a1	Col1a1
Cryab	25420	-0.870688	crystallin, alpha B
Cyp11a1	29680	2.54792	cytochrome P450, family 11, subfamily a, polypeptide 1	Cyp11a1	Cyp11a1
Fn1	25661	-1.30489	fibronectin 1	Fn1	Fn1
Hba2	360504	0.575484	hemoglobin alpha 2 chain
Il18	29197	-1.28962	interleukin 18	Il18	Il18		Il18
Star	25557	2.4859	steroidogenic acute regulatory protein					Star
