# Supplementary material for: The differences in brain stem transcriptional profiling in hypertensive ISIAH and normotensive WAG rats
Source: BMC Genomics. 2019 May 8;20(Suppl 3):297. doi: 10.1186/s12864-019-5540-5 (PMC7226933; doi:10.1186/s12864-019-5540-5)
Supplement: Supplementary file 6 — Table S6. KEGG metabolic pathways (XLSX 13 kb) [file 12864_2019_5540_MOESM6_ESM.xlsx]

## Sheet: KEGG metabolic pathways
Table S6. KEGG metabolic pathways enriched with genes differentially expressed in 3-month old ISIAH and WAG brain stems
ISIAH and WAG – rat strains used in the study.
Count	p-value	gene symbol	gene_ID	log2(fold_change) ISIAH/WAG	gene definition	DEGs associated with
						hypertension	central nervous system diseases	brain ischemia
6	0.00385646		Aldosterone synthesis and secretion
		Adcy2	81636	0.553698	adenylate cyclase 2 (brain)
		Cyp11a1	29680	2.54792	cytochrome P450, family 11, subfamily a, polypeptide 1	Cyp11a1	Cyp11a1
		Cyp11b1	500892	1.11962	cytochrome P450, family 11, subfamily b, polypeptide 1	Cyp11b1
		Itpr1	25262	0.788939	inositol 1,4,5-trisphosphate receptor, type 1		Itpr1
		Npr1	24603	-0.612823	natriuretic peptide receptor A/guanylate cyclase A (atrionatriuretic peptide receptor A)	Npr1
		Star	25557	2.4859	steroidogenic acute regulatory protein
7	0.00406638		Vascular smooth muscle contraction
		Acta2	81633	-0.741021	smooth muscle alpha-actin		Acta2
		Actg2	25365	-1.25949	actin, gamma 2, smooth muscle, enteric
		Adcy2	81636	0.553698	adenylate cyclase 2 (brain)
		Gucy1a3	497757	-0.694235	guanylate cyclase 1, soluble, alpha 3	Gucy1a3	Gucy1a3
		Itpr1	25262	0.788939	inositol 1,4,5-trisphosphate receptor, type 1		Itpr1
		Npr1	24603	-0.612823	natriuretic peptide receptor A/guanylate cyclase A (atrionatriuretic peptide receptor A)	Npr1
		Pla2g3	289733	-0.837891	phospholipase A2, group III
6	0.00493846		ECM-receptor interaction
		Col1a1	29393	-0.73131	collagen, type I, alpha 1	Col1a1	Col1a1
		Col3a1	84032	-1.07703	collagen, type III, alpha 1	Col3a1	Col3a1
		Col6a3	367313	-0.869574	procollagen, type VI, alpha 3		Col6a3
		Fn1	25661	-1.30489	fibronectin 1	Fn1	Fn1
		Sdc4	24771	0.528033	syndecan 4
		Vtn	29169	-0.548381	vitronectin		Vtn
7	0.00664253		Platelet activation
		Adcy2	81636	0.553698	adenylate cyclase 2 (brain)
		Col1a1	29393	-0.73131	collagen, type I, alpha 1	Col1a1	Col1a1
		Col3a1	84032	-1.07703	collagen, type III, alpha 1	Col3a1	Col3a1
		F2r	25439	0.80871	coagulation factor II (thrombin) receptor	F2r	F2r	F2r
		Gucy1a3	497757	-0.694235	guanylate cyclase 1, soluble, alpha 3	Gucy1a3	Gucy1a3
		Itpr1	25262	0.788939	inositol 1,4,5-trisphosphate receptor, type 1		Itpr1
		P2ry12	64803	0.660314	purinergic receptor P2Y, G-protein coupled, 12		P2ry12
5	0.0181909		Arachidonic acid metabolism
		Cyp2j10	313373	-0.791673	cytochrome P450, family 2, subfamily j, polypeptide 10
		Ephx2	65030	4.22838	epoxide hydrolase 2, cytoplasmic	Ephx2	Ephx2	Ephx2
		Gpx3	64317	0.71214	glutathione peroxidase 3
		Pla2g3	289733	-0.837891	phospholipase A2, group III
		Ptgds	25526	-0.739402	prostaglandin D2 synthase (brain)	Ptgds	Ptgds
4	0.0353971		Glutathione metabolism
		Gpx3	64317	0.71214	glutathione peroxidase 3
		Gsta3	494500	0.602416	glutathione S-transferase A3
		Gstm2	24424	-1.09763	glutathione S-transferase mu 2	Gstm2	Gstm2
		Gstm4	499689	-1.9457	glutathione S-transferase mu 4
7	0.0468645		Focal adhesion
		Col1a1	29393	-0.73131	collagen, type I, alpha 1	Col1a1	Col1a1
		Col3a1	84032	-1.07703	collagen, type III, alpha 1	Col3a1	Col3a1
		Col6a3	367313	-0.869574	procollagen, type VI, alpha 3		Col6a3
		Flna	293860	-0.584413	filamin A, alpha		Flna
		Flnc	362332	-0.642887	filamin C, gamma
		Fn1	25661	-1.30489	fibronectin 1	Fn1	Fn1
		Vtn	29169	-0.548381	vitronectin		Vtn
4	0.0507668		Renin secretion
		Clca1	308015	-1.43494	chloride channel accessory 1
		Gucy1a3	497757	-0.694235	guanylate cyclase 1, soluble, alpha 3	Gucy1a3	Gucy1a3
		Itpr1	25262	0.788939	inositol 1,4,5-trisphosphate receptor, type 1		Itpr1
		Npr1	24603	-0.612823	natriuretic peptide receptor A/guanylate cyclase A (atrionatriuretic peptide receptor A)	Npr1
