# Supplementary material for: The differences in brain stem transcriptional profiling in hypertensive ISIAH and normotensive WAG rats
Source: BMC Genomics. 2019 May 8;20(Suppl 3):297. doi: 10.1186/s12864-019-5540-5 (PMC7226933; doi:10.1186/s12864-019-5540-5)
Supplement: Supplementary file 7 — Table S7. SNPs in candidate genes (XLSX 459 kb) [file 12864_2019_5540_MOESM7_ESM.xlsx]

## Sheet: Лист1
Table S7. SNPs in candidate genes
Chr	position	ID	gene symbol	depth of sequencing	SnpEff classification	SNP	amino acid substitution	SIFT Score	Median Info	Seqs at Position	SIFT classification
2	45255456	rs13453889	F2r	519	downstream_gene_variant	c.*1092A>G
16	49739481	rs106278750	Tlr3	59	upstream_gene_variant	c.-6670T>G
16	49740062	-	Tlr3	384	5_prime_UTR_variant	c.-230delA		NA	NA	NA	NA
16	49740181	rs107052874	Tlr3	412	5_prime_UTR_premature_start_codon_gain_variant	c.-121C>T		NA	NA	NA	NA
16	49741669	rs197530437	Tlr3	227	5_prime_UTR_variant	c.-70G>A		NA	NA	NA	NA
16	49746510	rs198621744	Tlr3	254	synonymous_variant	c.360T>C	p.Phe120Phe	1	2.73	47	TOLERATED
16	49749385	rs105062729	Tlr3	102	missense_variant	c.566G>A	p.Ser189Asn	0.498	2.77	43	TOLERATED
16	49750754	rs198976611	Tlr3	264	missense_variant	c.709A>G	p.Asn237Asp	0.391	2.72	42	TOLERATED
16	49750982	rs198687985	Tlr3	271	missense_variant	c.937A>C	p.Ser313Arg	0.37	2.7	44	TOLERATED
16	49752912	-	Tlr3	146	missense_variant	c.2650A>G	p.Lys884Glu	0.011	3.12	30	DELETERIOUS
16	49752914	rs106781583	Tlr3	133	synonymous_variant	c.2652A>G	p.Lys884Lys	1	3.12	30	TOLERATED
16	49753270	-	Tlr3	103	downstream_gene_variant	c.*290A>T
