# Supplementary material for: The differences in brain stem transcriptional profiling in hypertensive ISIAH and normotensive WAG rats
Source: BMC Genomics. 2019 May 8;20(Suppl 3):297. doi: 10.1186/s12864-019-5540-5 (PMC7226933; doi:10.1186/s12864-019-5540-5)
Supplement: Supplementary file 8 — Table S8. Additional list of genes which are differentially expressed at P value< 0.001 (XLSX 37 kb) [file 12864_2019_5540_MOESM8_ESM.xlsx]

## Sheet: Лист2
Table S8. Additional list of genes which are differentially expressed in brain stems of 3-month old hypertensive ISIAH and normotensive control WAG rats at P value<0.001
gene symbol	gene ID	value_ISIAH	value_WAG	log2(fold_change) ISIAH/WAG	p_value	q_value	gene definition
Adamts4	66015	16.9995	23.9269	-0.493145	0.0012	0.0637459	ADAM metallopeptidase with thrombospondin type 1 motif, 4
Akr1b10	296972	1.48745	0.391583	1.92546	0.00095	0.0536196	aldo-keto reductase family 1, member B10 (aldose reductase)
Aldh1b1	298079	5.44144	3.40418	0.676678	0.0011	0.0600831	aldehyde dehydrogenase 1 family, member B1
Atp2a3	25391	2.82329	1.72995	0.706644	0.0009	0.0518783	ATPase, Ca++ transporting, ubiquitous
Avpr1a	25107	0.941716	2.16549	-1.20133	0.00095	0.0536196	arginine vasopressin receptor 1A
Banp	292064	3.98977	6.32002	-0.663622	0.00095	0.0536196	Btg3 associated nuclear protein
Bbox1	64564	2.44967	1.00969	1.27867	0.00085	0.0500613	butyrobetaine (gamma), 2-oxoglutarate dioxygenase (gamma-butyrobetaine hydroxylase) 1
Cd48	245962	9.92293	14.9815	-0.594347	0.00135	0.0697981	Cd48 molecule
Cdc42bpg	293693	1.50978	2.36769	-0.649139	0.0011	0.0600831	CDC42 binding protein kinase gamma (DMPK-like)
Cdh1	83502	1.07372	1.80155	-0.746616	0.0012	0.0637459	cadherin 1
Clmn	299285	8.5494	12.186	-0.511327	0.00085	0.0500613	calmin
Cnksr3	308113	6.95597	10.1652	-0.547319	0.00085	0.0500613	Cnksr family member 3
Col6a1	294337	4.8163	7.00875	-0.54123	0.0011	0.0600831	collagen, type VI, alpha 1
Cybb	66021	0.697283	1.61425	-1.21105	0.0011	0.0600831	cytochrome b-245, beta polypeptide
Ddx56	289780	6.80576	4.2314	0.68562	0.0009	0.0518783	DEAD (Asp-Glu-Ala-Asp) box polypeptide 56
Eif4e3	297481	4.99623	3.09098	0.692775	0.0009	0.0518783	eukaryotic translation initiation factor 4E family member 3
Fam32a	498600	52.9512	38.1229	0.474007	0.00135	0.0697981	family with sequence similarity 32, member A
Hps1	114638	1.63037	2.85828	-0.80995	0.0012	0.0637459	Hermansky-Pudlak syndrome 1 homolog (human)
Htr3a	79246	1.77815	3.19277	-0.84443	0.00085	0.0500613	5-hydroxytryptamine (serotonin) receptor 3a
Kank1	309429	10.3537	14.5437	-0.49024	0.0014	0.0718348	KN motif and ankyrin repeat domains 1
Lancl1	114515	31.1714	43.5459	-0.482313	0.00145	0.0732899	LanC lantibiotic synthetase component C-like 1 (bacterial)
Lect1	81512	0.405635	1.52244	-1.90813	0.0013	0.0679915	leukocyte cell derived chemotaxin 1
LOC100360712	100360712	6.5154	3.49565	0.898295	0.00105	0.0582922	rCG43589-like
LOC299312	299312	1.12844	0.398563	1.50145	0.00095	0.0536196	similar to G protein-binding protein CRFG
LOC689268	689268	2.46181	0.866991	1.50563	0.00085	0.0500613	hypothetical protein LOC689268
Mcam	78967	23.4886	32.4138	-0.464647	0.0012	0.0637459	melanoma cell adhesion molecule
Mgst1	171341	37.6818	55.0594	-0.547124	0.00105	0.0582922	microsomal glutathione S-transferase 1
Mustn1	290553	5.27814	8.86263	-0.747706	0.0014	0.0718348	musculoskeletal, embryonic nuclear protein 1
Mzt2b	287929	10.2766	6.43497	0.675354	0.0012	0.0637459	mitotic spindle organizing protein 2B
Nit1	289222	15.0505	22.5363	-0.582439	0.0009	0.0518783	nitrilase 1
Osr1	298878	2.06912	3.75647	-0.860357	0.001	0.0562075	odd-skipped related 1 (Drosophila)
Pcdha1	393085	0.443626	1.0545	-1.24914	0.00125	0.0658852	protocadherin alpha 1
Pla2g2a	29692	1.26818	3.48757	-1.45947	0.0012	0.0637459	phospholipase A2, group IIA (platelets, synovial fluid)
Pragmin	306506	5.92188	8.61097	-0.54012	0.00095	0.0536196	pragma of Rnd2
RGD1307830	304863	9.68148	6.79442	0.510876	0.0013	0.0679915	similar to cDNA sequence BC003331
RGD1560224	500608	1.35478	0.479077	1.49973	0.00115	0.0625618	Rho guanine nucleotide exchange factor 33
RT1-M3-1	24747	7.44655	4.6021	0.694278	0.00135	0.0697981	RT1 class Ib, locus M3, gene 1
Scand1	362252	62.8692	42.4369	0.567032	0.00145	0.0732899	SCAN domain-containing 1
Sept11	305227	23.8597	16.3237	0.54761	0.00085	0.0500613	septin 11
Sncg	64347	187.558	259.878	-0.470497	0.0009	0.0518783	synuclein, gamma (breast cancer-specific protein 1)
Stk32a	364858	6.09956	3.62927	0.749025	0.00105	0.0582922	serine/threonine kinase 32A
Tfpi	29436	21.1733	13.9575	0.601199	0.00125	0.0658852	tissue factor pathway inhibitor (lipoprotein-associated coagulation inhibitor)
Tmem14a	363206	0.678933	2.66287	-1.97164	0.00145	0.0732899	transmembrane protein 14A
Wnt6	316526	1.39877	2.58553	-0.886298	0.00145	0.0732899	wingless-type MMTV integration site family, member 6
