# Supplementary material for: The differences in brain stem transcriptional profiling in hypertensive ISIAH and normotensive WAG rats
Source: BMC Genomics. 2019 May 8;20(Suppl 3):297. doi: 10.1186/s12864-019-5540-5 (PMC7226933; doi:10.1186/s12864-019-5540-5)
Supplement: Supplementary file 9 — Table S9. The summary statistics for the sequenced libraries (XLSX 15 kb) [file 12864_2019_5540_MOESM9_ESM.xlsx]

## Sheet: summary statistics
Table S9. The summary statistics for the sequenced libraries (brain stems of ISIAH and WAG rats) *
Label	Strain_#	# raw reads	# trimmed reads	# mapped reads	PF_BASES	PF_ALIGNED_BASES	RIBOSOMAL_BASES	CODING_BASES	UTR_BASES	INTRONIC_BASES	INTERGENIC_BASES	PCT_RIBOSOMAL_BASES	PCT_CODING_BASES	PCT_UTR_BASES	PCT_INTRONIC_BASES	PCT_INTERGENIC_BASES	PCT_MRNA_BASES	PCT_USABLE_BASES	MEDIAN_CV_COVERAGE	MEDIAN_5PRIME_BIAS	MEDIAN_3PRIME_BIAS	MEDIAN_5PRIME_TO_3PRIME_BIAS
Red1	ISIAH _1	17367054	16691787	15822420	757839477	757784250	885	368702783	163412605	66982778	158685199	1e-06	0.486554	0.215645	0.088393	0.209407	0.702199	0.702148	0.617776	0.298932	0.692477	0.459373
Red11	ISIAH _2	11806647	11763704	11395080	565131721	565085982	450	254288384	122666998	53589325	134540825	1e-06	0.449999	0.217077	0.094834	0.238089	0.667076	0.667022	0.439597	0.613374	0.833235	0.744536
Red21	ISIAH _3	13941780	13902911	13501339	670504604	670459161	350	316634332	144023513	62683527	147117439	1e-06	0.472265	0.214813	0.093493	0.219428	0.687078	0.687032	0.479576	0.591976	0.756585	0.77009
Red6	WAG_1	19158992	18464254	17498034	837227097	837171533	890	406316195	182079037	73313303	175462108	1e-06	0.485344	0.217493	0.087573	0.209589	0.702837	0.70279	0.612888	0.308708	0.679596	0.451752
Red16	WAG_2	13386890	13340240	12916031	640504110	640460192	350	290561511	136342721	62410950	151144660	1e-06	0.453676	0.212882	0.097447	0.235994	0.666559	0.666513	0.424045	0.612468	0.781626	0.790371
Red26	WAG_3	15381834	15334809	14929254	741827719	741784881	450	354464847	159723364	68358679	159237541	1e-06	0.477854	0.215323	0.092154	0.214668	0.693177	0.693137	0.429495	0.583401	0.735385	0.797559
*The definition of Picard metrics are taken from https://broadinstitute.github.io/picard/picard-metric-definitions.html#RnaSeqMetrics
ISIAH and WAG – rat strains used in the study.
